# Supplementary material for: Development of visual response selectivity in cortical GABAergic interneurons
Source: Nat Commun. 2022 Jul 1;13:3791. doi: 10.1038/s41467-022-31284-6 (PMC9249896; doi:10.1038/s41467-022-31284-6)
Supplement: Supplementary file 4 — Source Data [file 41467_2022_31284_MOESM4_ESM.xlsx]

## Sheet: 1f
OSI Bin	Naive Mean	Naive SEM	Brief Mean	Brief SEM	Extended Mean	Extended SEM
0	0.0398137	0.0302032	0.000419815	0.000419815	0.00588745	0.00360791
0.001	0.0398137	0.0302032	0.000419815	0.000419815	0.00588745	0.00360791
0.002	0.0398137	0.0302032	0.000419815	0.000419815	0.00588745	0.00360791
0.003	0.0398137	0.0302032	0.000419815	0.000419815	0.00588745	0.00360791
0.004	0.0398137	0.0302032	0.000419815	0.000419815	0.00588745	0.00360791
0.005	0.0398137	0.0302032	0.000419815	0.000419815	0.00588745	0.00360791
0.006	0.0398137	0.0302032	0.000419815	0.000419815	0.00588745	0.00360791
0.007	0.0398137	0.0302032	0.000419815	0.000419815	0.00588745	0.00360791
0.008	0.0398137	0.0302032	0.000419815	0.000419815	0.00588745	0.00360791
0.009	0.0398137	0.0302032	0.000419815	0.000419815	0.00588745	0.00360791
0.01	0.0398137	0.0302032	0.000419815	0.000419815	0.00588745	0.00360791
0.011	0.0398137	0.0302032	0.000419815	0.000419815	0.00588745	0.00360791
0.012	0.0398137	0.0302032	0.000419815	0.000419815	0.00588745	0.00360791
0.013	0.0398137	0.0302032	0.000419815	0.000419815	0.00588745	0.00360791
0.014	0.0398137	0.0302032	0.000419815	0.000419815	0.00588745	0.00360791
0.015	0.0427899	0.0296917	0.000419815	0.000419815	0.00874459	0.00576002
0.016	0.0443861	0.0293998	0.000419815	0.000419815	0.0116017	0.00834656
0.017	0.0443861	0.0293998	0.000419815	0.000419815	0.0116017	0.00834656
0.018	0.0443861	0.0293998	0.000419815	0.000419815	0.0116017	0.00834656
0.019	0.0443861	0.0293998	0.000419815	0.000419815	0.0116017	0.00834656
0.02	0.0451841	0.0292854	0.000419815	0.000419815	0.0116017	0.00834656
0.021	0.0451841	0.0292854	0.000419815	0.000419815	0.0116017	0.00834656
0.022	0.0459822	0.0291924	0.00294507	0.0024757	0.0116017	0.00834656
0.023	0.0459822	0.0291924	0.00294507	0.0024757	0.0131169	0.00864002
0.024	0.0459822	0.0291924	0.00294507	0.0024757	0.0131169	0.00864002
0.025	0.0459822	0.0291924	0.00294507	0.0024757	0.0131169	0.00864002
0.026	0.0459822	0.0291924	0.00391973	0.00243534	0.0131169	0.00864002
0.027	0.0543856	0.0309642	0.00391973	0.00243534	0.0131169	0.00864002
0.028	0.0543856	0.0309642	0.00391973	0.00243534	0.0131169	0.00864002
0.029	0.0543856	0.0309642	0.00391973	0.00243534	0.0131169	0.00864002
0.03	0.0543856	0.0309642	0.00391973	0.00243534	0.0131169	0.00864002
0.031	0.0543856	0.0309642	0.00391973	0.00243534	0.0188312	0.0105187
0.032	0.0543856	0.0309642	0.00391973	0.00243534	0.0188312	0.0105187
0.033	0.0543856	0.0309642	0.00391973	0.00243534	0.0188312	0.0105187
0.034	0.0543856	0.0309642	0.00391973	0.00243534	0.0188312	0.0105187
0.035	0.0543856	0.0309642	0.00433954	0.0024232	0.0188312	0.0105187
0.036	0.0585873	0.0300045	0.00433954	0.0024232	0.0188312	0.0105187
0.037	0.0585873	0.0300045	0.00433954	0.0024232	0.0188312	0.0105187
0.038	0.0585873	0.0300045	0.00433954	0.0024232	0.0188312	0.0105187
0.039	0.0585873	0.0300045	0.00433954	0.0024232	0.0229978	0.0094219
0.04	0.0647984	0.0285928	0.00433954	0.0024232	0.0229978	0.0094219
0.041	0.0647984	0.0285928	0.00433954	0.0024232	0.0229978	0.0094219
0.042	0.0647984	0.0285928	0.00433954	0.0024232	0.0229978	0.0094219
0.043	0.0750025	0.0378171	0.00433954	0.0024232	0.0229978	0.0094219
0.044	0.0750025	0.0378171	0.00433954	0.0024232	0.0271645	0.0100809
0.045	0.0834059	0.0402517	0.00433954	0.0024232	0.0271645	0.0100809
0.046	0.0834059	0.0402517	0.00433954	0.0024232	0.0271645	0.0100809
0.047	0.0834059	0.0402517	0.00433954	0.0024232	0.0271645	0.0100809
0.048	0.0834059	0.0402517	0.00433954	0.0024232	0.0271645	0.0100809
0.049	0.0896171	0.0397003	0.00433954	0.0024232	0.0271645	0.0100809
0.05	0.0896171	0.0397003	0.00433954	0.0024232	0.0271645	0.0100809
0.051	0.0946168	0.0386336	0.00433954	0.0024232	0.0271645	0.0100809
0.052	0.0988185	0.038211	0.00433954	0.0024232	0.0271645	0.0100809
0.053	0.0996166	0.0379914	0.00433954	0.0024232	0.0271645	0.0100809
0.054	0.0996166	0.0379914	0.00433954	0.0024232	0.0271645	0.0100809
0.055	0.0996166	0.0379914	0.00754467	0.00325288	0.0271645	0.0100809
0.056	0.0996166	0.0379914	0.00754467	0.00325288	0.0271645	0.0100809
0.057	0.0996166	0.0379914	0.00754467	0.00325288	0.0271645	0.0100809
0.058	0.0996166	0.0379914	0.00754467	0.00325288	0.0271645	0.0100809
0.059	0.100415	0.0377874	0.00754467	0.00325288	0.0271645	0.0100809
0.06	0.100415	0.0377874	0.00754467	0.00325288	0.0271645	0.0100809
0.061	0.100415	0.0377874	0.00754467	0.00325288	0.0271645	0.0100809
0.062	0.104616	0.0377952	0.00754467	0.00325288	0.0300216	0.00955975
0.063	0.117837	0.0386143	0.00754467	0.00325288	0.0300216	0.00955975
0.064	0.122038	0.0388388	0.00754467	0.00325288	0.0300216	0.00955975
0.065	0.122038	0.0388388	0.00825389	0.00299063	0.0300216	0.00955975
0.066	0.122038	0.0388388	0.00825389	0.00299063	0.0369604	0.00685861
0.067	0.130442	0.0416117	0.00825389	0.00299063	0.0369604	0.00685861
0.068	0.130442	0.0416117	0.00825389	0.00299063	0.0369604	0.00685861
0.069	0.138845	0.0457805	0.00825389	0.00299063	0.0369604	0.00685861
0.07	0.141821	0.0445829	0.0107791	0.00472102	0.0369604	0.00685861
0.071	0.141821	0.0445829	0.0107791	0.00472102	0.0369604	0.00685861
0.072	0.148033	0.0457456	0.0107791	0.00472102	0.0369604	0.00685861
0.073	0.153032	0.045634	0.0107791	0.00472102	0.0384756	0.00620915
0.074	0.166213	0.0502607	0.0107791	0.00472102	0.0425572	0.00428264
0.075	0.166213	0.0502607	0.0107791	0.00472102	0.0425572	0.00428264
0.076	0.174616	0.0543602	0.0107791	0.00472102	0.0425572	0.00428264
0.077	0.195024	0.0679206	0.0107791	0.00472102	0.0425572	0.00428264
0.078	0.195024	0.0679206	0.0107791	0.00472102	0.0425572	0.00428264
0.079	0.205228	0.0758595	0.0107791	0.00472102	0.0425572	0.00428264
0.08	0.206026	0.0756014	0.0107791	0.00472102	0.0425572	0.00428264
0.081	0.206026	0.0756014	0.0107791	0.00472102	0.0425572	0.00428264
0.082	0.206026	0.0756014	0.011199	0.00463683	0.0425572	0.00428264
0.083	0.206026	0.0756014	0.011199	0.00463683	0.0425572	0.00428264
0.084	0.21623	0.084039	0.011199	0.00463683	0.0425572	0.00428264
0.085	0.21623	0.084039	0.011199	0.00463683	0.0425572	0.00428264
0.086	0.21623	0.084039	0.011199	0.00463683	0.0425572	0.00428264
0.087	0.21623	0.084039	0.011199	0.00463683	0.0425572	0.00428264
0.088	0.21623	0.084039	0.0116188	0.00458964	0.0425572	0.00428264
0.089	0.222442	0.0842825	0.014144	0.00680549	0.0454143	0.00688047
0.09	0.222442	0.0842825	0.014144	0.00680549	0.0454143	0.00688047
0.091	0.222442	0.0842825	0.014144	0.00680549	0.0454143	0.00688047
0.092	0.226643	0.0840048	0.014144	0.00680549	0.0454143	0.00688047
0.093	0.226643	0.0840048	0.014144	0.00680549	0.0454143	0.00688047
0.094	0.226643	0.0840048	0.014144	0.00680549	0.0469295	0.00617969
0.095	0.226643	0.0840048	0.014144	0.00680549	0.0469295	0.00617969
0.096	0.226643	0.0840048	0.014144	0.00680549	0.0469295	0.00617969
0.097	0.226643	0.0840048	0.014144	0.00680549	0.0469295	0.00617969
0.098	0.226643	0.0840048	0.014144	0.00680549	0.0510111	0.00650941
0.099	0.232854	0.0846537	0.014144	0.00680549	0.0525263	0.00589232
0.1	0.232854	0.0846537	0.0166693	0.0091825	0.0566929	0.00542737
0.101	0.232854	0.0846537	0.0166693	0.0091825	0.0608596	0.00767564
0.102	0.232854	0.0846537	0.0166693	0.0091825	0.0608596	0.00767564
0.103	0.235831	0.0837025	0.0170891	0.00913167	0.0637168	0.00643124
0.104	0.258849	0.089946	0.0170891	0.00913167	0.0637168	0.00643124
0.105	0.26506	0.0911761	0.0170891	0.00913167	0.0637168	0.00643124
0.106	0.269261	0.0908177	0.0170891	0.00913167	0.0637168	0.00643124
0.107	0.269261	0.0908177	0.0234993	0.0114004	0.069431	0.00743178
0.108	0.269261	0.0908177	0.0234993	0.0114004	0.0763698	0.00776718
0.109	0.272238	0.0898458	0.0242086	0.011181	0.079227	0.00904663
0.11	0.296047	0.0804894	0.0242086	0.011181	0.079227	0.00904663
0.111	0.296047	0.0804894	0.0242086	0.011181	0.079227	0.00904663
0.112	0.296047	0.0804894	0.0274137	0.0133497	0.079227	0.00904663
0.113	0.296047	0.0804894	0.0274137	0.0133497	0.079227	0.00904663
0.114	0.296047	0.0804894	0.0274137	0.0133497	0.079227	0.00904663
0.115	0.302258	0.0819411	0.0274137	0.0133497	0.079227	0.00904663
0.116	0.312462	0.0893138	0.0306188	0.0158733	0.0820841	0.0109399
0.117	0.312462	0.0893138	0.0331441	0.0169891	0.0820841	0.0109399
0.118	0.315439	0.0881996	0.0338533	0.0167971	0.0820841	0.0109399
0.119	0.32165	0.0898045	0.0338533	0.0167971	0.0820841	0.0109399
0.12	0.327861	0.0918023	0.0363786	0.0181892	0.0820841	0.0109399
0.121	0.328659	0.091419	0.0363786	0.0181892	0.0851144	0.00856528
0.122	0.382489	0.0916157	0.0363786	0.0181892	0.0851144	0.00856528
0.123	0.382489	0.0916157	0.0363786	0.0181892	0.0851144	0.00856528
0.124	0.382489	0.0916157	0.0363786	0.0181892	0.0851144	0.00856528
0.125	0.392902	0.092807	0.0363786	0.0181892	0.0851144	0.00856528
0.126	0.392902	0.092807	0.0363786	0.0181892	0.0851144	0.00856528
0.127	0.392902	0.092807	0.0370878	0.0180181	0.0851144	0.00856528
0.128	0.401305	0.094347	0.0370878	0.0180181	0.0851144	0.00856528
0.129	0.401305	0.094347	0.0370878	0.0180181	0.0879716	0.0110996
0.13	0.401305	0.094347	0.039613	0.0196314	0.0908287	0.0113199
0.131	0.401305	0.094347	0.0405877	0.0193179	0.0936858	0.013792
0.132	0.401305	0.094347	0.0410075	0.0192004	0.0936858	0.013792
0.133	0.401305	0.094347	0.0435328	0.0209939	0.0936858	0.013792
0.134	0.405507	0.0934222	0.0435328	0.0209939	0.0936858	0.013792
0.135	0.405507	0.0934222	0.0435328	0.0209939	0.095201	0.0129405
0.136	0.405507	0.0934222	0.0435328	0.0209939	0.0980581	0.0156109
0.137	0.405507	0.0934222	0.0435328	0.0209939	0.0980581	0.0156109
0.138	0.405507	0.0934222	0.0457257	0.0201833	0.0980581	0.0156109
0.139	0.406305	0.0929424	0.0457257	0.0201833	0.0980581	0.0156109
0.14	0.416509	0.0989443	0.0457257	0.0201833	0.0980581	0.0156109
0.141	0.416509	0.0989443	0.0507762	0.0241944	0.0980581	0.0156109
0.142	0.42272	0.101126	0.0507762	0.0241944	0.0980581	0.0156109
0.143	0.423519	0.100668	0.0539814	0.0255699	0.0995733	0.0149453
0.144	0.423519	0.100668	0.0571865	0.0272546	0.0995733	0.0149453
0.145	0.424317	0.100213	0.0571865	0.0272546	0.0995733	0.0149453
0.146	0.431326	0.102281	0.0571865	0.0272546	0.10243	0.015236
0.147	0.435528	0.101425	0.0571865	0.0272546	0.10243	0.015236
0.148	0.435528	0.101425	0.0571865	0.0272546	0.10243	0.015236
0.149	0.435528	0.101425	0.0603916	0.0291951	0.106512	0.0143649
0.15	0.436326	0.100973	0.0603916	0.0291951	0.106512	0.0143649
0.151	0.437124	0.100525	0.0603916	0.0291951	0.110594	0.0146248
0.152	0.443335	0.10334	0.0603916	0.0291951	0.110594	0.0146248
0.153	0.443335	0.10334	0.0603916	0.0291951	0.110594	0.0146248
0.154	0.443335	0.10334	0.0629169	0.0308347	0.118757	0.0181359
0.155	0.453539	0.109306	0.0654421	0.0325876	0.118757	0.0181359
0.156	0.453539	0.109306	0.0654421	0.0325876	0.118757	0.0181359
0.157	0.453539	0.109306	0.0654421	0.0325876	0.118757	0.0181359
0.158	0.45975	0.11215	0.0676351	0.0319515	0.118757	0.0181359
0.159	0.460548	0.111726	0.0683443	0.0317339	0.121614	0.0181848
0.16	0.460548	0.111726	0.0683443	0.0317339	0.121614	0.0181848
0.161	0.468952	0.1129	0.0683443	0.0317339	0.124471	0.0186759
0.162	0.479156	0.119041	0.0683443	0.0317339	0.124471	0.0186759
0.163	0.479954	0.118626	0.069319	0.0313991	0.124471	0.0186759
0.164	0.479954	0.118626	0.0718442	0.0332553	0.124471	0.0186759
0.165	0.503763	0.121648	0.0718442	0.0332553	0.132635	0.0239535
0.166	0.50674	0.12013	0.0740372	0.0327229	0.132635	0.0239535
0.167	0.50674	0.12013	0.0740372	0.0327229	0.135492	0.0248384
0.168	0.507538	0.119695	0.0765625	0.0346604	0.135492	0.0248384
0.169	0.507538	0.119695	0.0765625	0.0346604	0.138349	0.0260086
0.17	0.507538	0.119695	0.0765625	0.0346604	0.138349	0.0260086
0.171	0.508336	0.119263	0.0765625	0.0346604	0.138349	0.0260086
0.172	0.509134	0.118835	0.0772717	0.0344407	0.138349	0.0260086
0.173	0.514134	0.117379	0.0772717	0.0344407	0.138349	0.0260086
0.174	0.520345	0.119884	0.0772717	0.0344407	0.138349	0.0260086
0.175	0.521143	0.119457	0.0797969	0.036452	0.14243	0.0287621
0.176	0.521143	0.119457	0.0797969	0.036452	0.14243	0.0287621
0.177	0.525344	0.118542	0.0797969	0.036452	0.14243	0.0287621
0.178	0.525344	0.118542	0.0802168	0.0363051	0.146512	0.0318023
0.179	0.525344	0.118542	0.0802168	0.0363051	0.149369	0.0318485
0.18	0.525344	0.118542	0.0802168	0.0363051	0.149369	0.0318485
0.181	0.526143	0.118111	0.082742	0.0383794	0.155083	0.0339238
0.182	0.526143	0.118111	0.082742	0.0383794	0.155083	0.0339238
0.183	0.526143	0.118111	0.0852673	0.040505	0.155083	0.0339238
0.184	0.526143	0.118111	0.0852673	0.040505	0.155083	0.0339238
0.185	0.529119	0.116541	0.0852673	0.040505	0.155083	0.0339238
0.186	0.529119	0.116541	0.0862419	0.0401896	0.155083	0.0339238
0.187	0.529917	0.116104	0.0862419	0.0401896	0.155083	0.0339238
0.188	0.530715	0.115672	0.0862419	0.0401896	0.155083	0.0339238
0.189	0.530715	0.115672	0.089187	0.0422241	0.155083	0.0339238
0.19	0.530715	0.115672	0.0901617	0.0419306	0.155083	0.0339238
0.191	0.530715	0.115672	0.0905815	0.0417922	0.155083	0.0339238
0.192	0.530715	0.115672	0.0912907	0.0415769	0.155083	0.0339238
0.193	0.530715	0.115672	0.0912907	0.0415769	0.155083	0.0339238
0.194	0.530715	0.115672	0.0912907	0.0415769	0.157941	0.0340871
0.195	0.530715	0.115672	0.0912907	0.0415769	0.162107	0.0319978
0.196	0.530715	0.115672	0.0912907	0.0415769	0.164964	0.0323317
0.197	0.554524	0.12258	0.0934837	0.0410852	0.164964	0.0323317
0.198	0.554524	0.12258	0.0960089	0.0433062	0.169337	0.032504
0.199	0.554524	0.12258	0.0960089	0.0433062	0.169337	0.032504
0.2	0.555323	0.12215	0.0982019	0.0429207	0.173418	0.0350339
0.201	0.563726	0.120444	0.0982019	0.0429207	0.176276	0.0353992
0.202	0.563726	0.120444	0.0982019	0.0429207	0.179133	0.036551
0.203	0.563726	0.120444	0.0982019	0.0429207	0.179133	0.036551
0.204	0.564524	0.120002	0.0982019	0.0429207	0.179133	0.036551
0.205	0.568298	0.117936	0.0982019	0.0429207	0.179133	0.036551
0.206	0.571274	0.116362	0.0982019	0.0429207	0.179133	0.036551
0.207	0.571274	0.116362	0.0982019	0.0429207	0.179133	0.036551
0.208	0.571274	0.116362	0.0982019	0.0429207	0.179133	0.036551
0.209	0.571274	0.116362	0.100395	0.0426446	0.179133	0.036551
0.21	0.571274	0.116362	0.100395	0.0426446	0.18199	0.0370668
0.211	0.572073	0.115908	0.103895	0.0445706	0.18199	0.0370668
0.212	0.572871	0.115459	0.103895	0.0445706	0.184847	0.0383284
0.213	0.572871	0.115459	0.103895	0.0445706	0.184847	0.0383284
0.214	0.572871	0.115459	0.104869	0.0442794	0.184847	0.0383284
0.215	0.572871	0.115459	0.104869	0.0442794	0.187704	0.038978
0.216	0.572871	0.115459	0.104869	0.0442794	0.187704	0.038978
0.217	0.572871	0.115459	0.104869	0.0442794	0.187704	0.038978
0.218	0.572871	0.115459	0.104869	0.0442794	0.187704	0.038978
0.219	0.572871	0.115459	0.108075	0.0450969	0.187704	0.038978
0.22	0.572871	0.115459	0.108075	0.0450969	0.187704	0.038978
0.221	0.572871	0.115459	0.110024	0.0445554	0.187704	0.038978
0.222	0.575847	0.113921	0.110444	0.0443924	0.190561	0.0398225
0.223	0.576645	0.113466	0.111153	0.0441397	0.190561	0.0398225
0.224	0.580847	0.112705	0.111153	0.0441397	0.190561	0.0398225
0.225	0.585048	0.112096	0.111153	0.0441397	0.190561	0.0398225
0.226	0.585048	0.112096	0.113346	0.0438733	0.194643	0.0418931
0.227	0.585048	0.112096	0.113346	0.0438733	0.1975	0.0430404
0.228	0.585846	0.111629	0.113346	0.0438733	0.1975	0.0430404
0.229	0.589621	0.1096	0.118744	0.0446664	0.1975	0.0430404
0.23	0.589621	0.1096	0.120937	0.0445878	0.1975	0.0430404
0.231	0.589621	0.1096	0.120937	0.0445878	0.1975	0.0430404
0.232	0.589621	0.1096	0.120937	0.0445878	0.1975	0.0430404
0.233	0.591217	0.108665	0.120937	0.0445878	0.1975	0.0430404
0.234	0.592015	0.108203	0.120937	0.0445878	0.201582	0.0452677
0.235	0.592813	0.107745	0.121912	0.0442989	0.203097	0.0442931
0.236	0.592813	0.107745	0.125117	0.0454193	0.205954	0.0454716
0.237	0.593611	0.107291	0.125117	0.0454193	0.205954	0.0454716
0.238	0.594409	0.106841	0.125117	0.0454193	0.210036	0.0478409
0.239	0.594409	0.106841	0.125117	0.0454193	0.210036	0.0478409
0.24	0.594409	0.106841	0.125117	0.0454193	0.210036	0.0478409
0.241	0.595207	0.106395	0.125117	0.0454193	0.210036	0.0478409
0.242	0.597601	0.105082	0.129297	0.0464511	0.21575	0.049558
0.243	0.597601	0.105082	0.129716	0.0462644	0.21575	0.049558
0.244	0.5984	0.104653	0.132922	0.0477517	0.218607	0.0502324
0.245	0.599996	0.103809	0.135447	0.0495825	0.222689	0.0525376
0.246	0.600794	0.103393	0.135447	0.0495825	0.228403	0.054149
0.247	0.601592	0.102981	0.137972	0.0514722	0.232485	0.0564861
0.248	0.601592	0.102981	0.140497	0.0534144	0.235342	0.0574047
0.249	0.607803	0.105397	0.146228	0.0567185	0.235342	0.0574047
0.25	0.614812	0.107713	0.146228	0.0567185	0.235342	0.0574047
0.251	0.617789	0.106062	0.148753	0.0586768	0.236857	0.0564639
0.252	0.623586	0.104537	0.148753	0.0586768	0.238372	0.0555485
0.253	0.624384	0.10413	0.148753	0.0586768	0.241229	0.0564078
0.254	0.625183	0.103727	0.148753	0.0586768	0.246943	0.0583337
0.255	0.625981	0.103329	0.148753	0.0586768	0.246943	0.0583337
0.256	0.628957	0.101653	0.148753	0.0586768	0.248459	0.0574316
0.257	0.629755	0.101249	0.148753	0.0586768	0.248459	0.0574316
0.258	0.629755	0.101249	0.148753	0.0586768	0.248459	0.0574316
0.259	0.629755	0.101249	0.151958	0.0600641	0.248459	0.0574316
0.26	0.630553	0.10085	0.151958	0.0600641	0.248459	0.0574316
0.261	0.630553	0.10085	0.151958	0.0600641	0.249974	0.0565557
0.262	0.631351	0.100455	0.151958	0.0600641	0.249974	0.0565557
0.263	0.631351	0.100455	0.151958	0.0600641	0.249974	0.0565557
0.264	0.631351	0.100455	0.156344	0.0597336	0.249974	0.0565557
0.265	0.631351	0.100455	0.156344	0.0597336	0.254055	0.0587771
0.266	0.632947	0.0996805	0.156344	0.0597336	0.254055	0.0587771
0.267	0.632947	0.0996805	0.156344	0.0597336	0.255571	0.0579344
0.268	0.633745	0.0993006	0.156344	0.0597336	0.255571	0.0579344
0.269	0.633745	0.0993006	0.156344	0.0597336	0.257086	0.0571196
0.27	0.637947	0.0986516	0.156764	0.059554	0.257086	0.0571196
0.271	0.638745	0.0982684	0.156764	0.059554	0.257086	0.0571196
0.272	0.638745	0.0982684	0.162524	0.0631266	0.258601	0.0563337
0.273	0.640341	0.0975173	0.162524	0.0631266	0.258601	0.0563337
0.274	0.640341	0.0975173	0.163498	0.0628302	0.262767	0.0535641
0.275	0.640341	0.0975173	0.163498	0.0628302	0.262767	0.0535641
0.276	0.640341	0.0975173	0.163498	0.0628302	0.262767	0.0535641
0.277	0.641937	0.0967866	0.1664	0.0624528	0.262767	0.0535641
0.278	0.642736	0.0964291	0.1664	0.0624528	0.262767	0.0535641
0.279	0.642736	0.0964291	0.1699	0.064143	0.262767	0.0535641
0.28	0.642736	0.0964291	0.173525	0.0652133	0.266849	0.0560433
0.281	0.645712	0.0946528	0.173525	0.0652133	0.268364	0.0552271
0.282	0.645712	0.0946528	0.173525	0.0652133	0.268364	0.0552271
0.283	0.64651	0.0942897	0.173525	0.0652133	0.274079	0.0568709
0.284	0.64651	0.0942897	0.1745	0.0649286	0.276936	0.0577989
0.285	0.647308	0.0939321	0.175209	0.0646436	0.276936	0.0577989
0.286	0.650284	0.0921951	0.178414	0.0660221	0.276936	0.0577989
0.287	0.650284	0.0921951	0.178414	0.0660221	0.278451	0.0569912
0.288	0.650284	0.0921951	0.178414	0.0660221	0.278451	0.0569912
0.289	0.655284	0.0912225	0.181619	0.0675247	0.278451	0.0569912
0.29	0.65826	0.0895042	0.184564	0.0691794	0.281308	0.0578633
0.291	0.659058	0.0891265	0.190295	0.0725518	0.282823	0.0570778
0.292	0.659058	0.0891265	0.194475	0.0738644	0.288537	0.0590124
0.293	0.659856	0.0887543	0.194475	0.0738644	0.288537	0.0590124
0.294	0.661452	0.088027	0.194894	0.0736844	0.288537	0.0590124
0.295	0.688238	0.096748	0.194894	0.0736844	0.288537	0.0590124
0.296	0.689036	0.0963881	0.195604	0.0734022	0.288537	0.0590124
0.297	0.69281	0.0944403	0.196578	0.0731216	0.288537	0.0590124
0.298	0.693609	0.0940809	0.196578	0.0731216	0.288537	0.0590124
0.299	0.696585	0.0925455	0.196578	0.0731216	0.288537	0.0590124
0.3	0.696585	0.0925455	0.197288	0.0728422	0.291395	0.0600753
0.301	0.696585	0.0925455	0.197288	0.0728422	0.291395	0.0600753
0.302	0.703594	0.0947759	0.199657	0.0721247	0.294252	0.0610863
0.303	0.704392	0.0944184	0.199657	0.0721247	0.294252	0.0610863
0.304	0.709392	0.0932862	0.200366	0.0718438	0.3025	0.0603069
0.305	0.710988	0.0925806	0.202891	0.0736523	0.3025	0.0603069
0.306	0.710988	0.0925806	0.2036	0.0733792	0.309439	0.0634986
0.307	0.711786	0.0922361	0.206806	0.0750123	0.309439	0.0634986
0.308	0.717997	0.0951461	0.206806	0.0750123	0.309439	0.0634986
0.309	0.717997	0.0951461	0.210305	0.0765451	0.309439	0.0634986
0.31	0.717997	0.0951461	0.212498	0.0762757	0.309439	0.0634986
0.311	0.717997	0.0951461	0.212498	0.0762757	0.312296	0.0645725
0.312	0.723368	0.0925851	0.212918	0.0760871	0.312296	0.0645725
0.313	0.724166	0.092255	0.212918	0.0760871	0.312296	0.0645725
0.314	0.724166	0.092255	0.216123	0.0777451	0.312296	0.0645725
0.315	0.724166	0.092255	0.218649	0.0795117	0.31801	0.0664231
0.316	0.724166	0.092255	0.219623	0.0792536	0.319525	0.0655719
0.317	0.730916	0.0889737	0.219623	0.0792536	0.319525	0.0655719
0.318	0.733892	0.0876095	0.220598	0.0790067	0.321041	0.0647449
0.319	0.738465	0.0856169	0.220598	0.0790067	0.321041	0.0647449
0.32	0.742666	0.0847272	0.220598	0.0790067	0.321041	0.0647449
0.321	0.743465	0.0843712	0.224512	0.0804179	0.322556	0.0639432
0.322	0.744263	0.0840212	0.225907	0.0799865	0.322556	0.0639432
0.323	0.744263	0.0840212	0.229112	0.0817652	0.322556	0.0639432
0.324	0.752666	0.0818115	0.230087	0.0815312	0.322556	0.0639432
0.325	0.765264	0.084921	0.230087	0.0815312	0.322556	0.0639432
0.326	0.765264	0.084921	0.231061	0.0813082	0.322556	0.0639432
0.327	0.765264	0.084921	0.233674	0.0808197	0.322556	0.0639432
0.328	0.766861	0.0842335	0.233674	0.0808197	0.322556	0.0639432
0.329	0.766861	0.0842335	0.237174	0.0822848	0.322556	0.0639432
0.33	0.766861	0.0842335	0.237174	0.0822848	0.328237	0.0603008
0.331	0.767659	0.083899	0.243199	0.0855651	0.328237	0.0603008
0.332	0.770635	0.0824805	0.246699	0.0871636	0.328237	0.0603008
0.333	0.772231	0.0818095	0.247119	0.0869729	0.328237	0.0603008
0.334	0.772231	0.0818095	0.247119	0.0869729	0.328237	0.0603008
0.335	0.772231	0.0818095	0.247119	0.0869729	0.328237	0.0603008
0.336	0.772231	0.0818095	0.250324	0.0885971	0.329753	0.0594898
0.337	0.773029	0.0814837	0.250324	0.0885971	0.329753	0.0594898
0.338	0.773029	0.0814837	0.250324	0.0885971	0.329753	0.0594898
0.339	0.773827	0.0811644	0.250324	0.0885971	0.329753	0.0594898
0.34	0.773827	0.0811644	0.250324	0.0885971	0.329753	0.0594898
0.341	0.773827	0.0811644	0.250324	0.0885971	0.329753	0.0594898
0.342	0.773827	0.0811644	0.250324	0.0885971	0.331268	0.0587067
0.343	0.776221	0.0802465	0.251033	0.0883077	0.331268	0.0587067
0.344	0.777818	0.0796687	0.252008	0.0881073	0.331268	0.0587067
0.345	0.778616	0.0793902	0.252717	0.0878204	0.331268	0.0587067
0.346	0.778616	0.0793902	0.252717	0.0878204	0.331268	0.0587067
0.347	0.778616	0.0793902	0.258447	0.0912645	0.334125	0.0597765
0.348	0.779414	0.0791189	0.259422	0.0910672	0.336982	0.0609616
0.349	0.787817	0.0771989	0.259422	0.0910672	0.336982	0.0609616
0.35	0.787817	0.0771989	0.260131	0.0907848	0.336982	0.0609616
0.351	0.792019	0.0760275	0.260551	0.0905916	0.336982	0.0609616
0.352	0.792019	0.0760275	0.26126	0.0903126	0.336982	0.0609616
0.353	0.792817	0.0757304	0.264465	0.0920473	0.341149	0.0581279
0.354	0.792817	0.0757304	0.265175	0.0917732	0.341149	0.0581279
0.355	0.793615	0.0754405	0.265175	0.0917732	0.341149	0.0581279
0.356	0.793615	0.0754405	0.265175	0.0917732	0.344006	0.0590889
0.357	0.796591	0.0738253	0.266304	0.0913092	0.346863	0.0603397
0.358	0.796591	0.0738253	0.266724	0.091116	0.348378	0.0595071
0.359	0.797389	0.0735312	0.266724	0.091116	0.348378	0.0595071
0.36	0.800365	0.0719908	0.266724	0.091116	0.348378	0.0595071
0.361	0.800365	0.0719908	0.267698	0.0909132	0.348378	0.0595071
0.362	0.801962	0.0714019	0.269093	0.0905261	0.348378	0.0595071
0.363	0.80276	0.071119	0.269093	0.0905261	0.348378	0.0595071
0.364	0.80276	0.071119	0.269802	0.0902535	0.348378	0.0595071
0.365	0.805736	0.0696354	0.269802	0.0902535	0.348378	0.0595071
0.366	0.809938	0.0684522	0.269802	0.0902535	0.348378	0.0595071
0.367	0.818341	0.0668195	0.269802	0.0902535	0.348378	0.0595071
0.368	0.818341	0.0668195	0.273302	0.0917964	0.348378	0.0595071
0.369	0.821317	0.0652781	0.276802	0.0933817	0.35246	0.0613439
0.37	0.821317	0.0652781	0.277776	0.0932117	0.35246	0.0613439
0.371	0.824293	0.0638383	0.277776	0.0932117	0.355317	0.0626161
0.372	0.825091	0.0634867	0.27946	0.0927781	0.355317	0.0626161
0.373	0.825091	0.0634867	0.27946	0.0927781	0.356832	0.0618088
0.374	0.825889	0.0631433	0.27946	0.0927781	0.359689	0.0626975
0.375	0.826688	0.0628081	0.282405	0.0943771	0.363771	0.0645873
0.376	0.826688	0.0628081	0.285905	0.0960484	0.365286	0.0637997
0.377	0.826688	0.0628081	0.285905	0.0960484	0.365286	0.0637997
0.378	0.826688	0.0628081	0.285905	0.0960484	0.365286	0.0637997
0.379	0.829664	0.0614353	0.285905	0.0960484	0.365286	0.0637997
0.38	0.830462	0.0610947	0.2873	0.095705	0.366801	0.0630387
0.381	0.830462	0.0610947	0.290467	0.0951118	0.366801	0.0630387
0.382	0.830462	0.0610947	0.293672	0.0966945	0.368316	0.0623053
0.383	0.830462	0.0610947	0.294647	0.0965552	0.368316	0.0623053
0.384	0.830462	0.0610947	0.297815	0.0960028	0.369831	0.0616004
0.385	0.830462	0.0610947	0.298789	0.0958779	0.369831	0.0616004
0.386	0.832058	0.0604394	0.298789	0.0958779	0.369831	0.0616004
0.387	0.835832	0.0588132	0.298789	0.0958779	0.371347	0.0609251
0.388	0.840832	0.0570622	0.301315	0.0976726	0.371347	0.0609251
0.389	0.840832	0.0570622	0.302444	0.0971822	0.371347	0.0609251
0.39	0.840832	0.0570622	0.303838	0.0968584	0.371347	0.0609251
0.391	0.84163	0.0567347	0.306031	0.0964598	0.375428	0.06301
0.392	0.84163	0.0567347	0.309643	0.0955226	0.375428	0.06301
0.393	0.84163	0.0567347	0.312877	0.0970608	0.375428	0.06301
0.394	0.843226	0.0561079	0.313586	0.0967799	0.375428	0.06301
0.395	0.847428	0.0549052	0.316821	0.0983627	0.375428	0.06301
0.396	0.847428	0.0549052	0.31753	0.0980921	0.376943	0.062362
0.397	0.847428	0.0549052	0.31795	0.0978813	0.378459	0.0617443
0.398	0.847428	0.0549052	0.319344	0.0975315	0.378459	0.0617443
0.399	0.847428	0.0549052	0.319764	0.0973223	0.378459	0.0617443
0.4	0.847428	0.0549052	0.320473	0.0970507	0.378459	0.0617443
0.401	0.851202	0.0531923	0.322157	0.0966479	0.378459	0.0617443
0.402	0.851202	0.0531923	0.323132	0.096522	0.378459	0.0617443
0.403	0.851202	0.0531923	0.323552	0.0963095	0.378459	0.0617443
0.404	0.851202	0.0531923	0.324526	0.0961921	0.378459	0.0617443
0.405	0.852	0.0528709	0.326476	0.0959866	0.378459	0.0617443
0.406	0.853596	0.0522588	0.326895	0.0957722	0.38414	0.0579368
0.407	0.854395	0.0519684	0.33013	0.0973863	0.38414	0.0579368
0.408	0.854395	0.0519684	0.331259	0.0969049	0.38414	0.0579368
0.409	0.854395	0.0519684	0.331679	0.0966928	0.38414	0.0579368
0.41	0.854395	0.0519684	0.333782	0.0961143	0.38414	0.0579368
0.411	0.855193	0.0516887	0.337962	0.0974265	0.38414	0.0579368
0.412	0.864394	0.0495875	0.337962	0.0974265	0.38414	0.0579368
0.413	0.865192	0.0492974	0.341167	0.0989136	0.388307	0.0548431
0.414	0.865192	0.0492974	0.341167	0.0989136	0.388307	0.0548431
0.415	0.865192	0.0492974	0.343117	0.0987404	0.388307	0.0548431
0.416	0.86599	0.0490187	0.343117	0.0987404	0.388307	0.0548431
0.417	0.86599	0.0490187	0.343536	0.0985265	0.389822	0.0541662
0.418	0.86599	0.0490187	0.344246	0.0982546	0.389822	0.0541662
0.419	0.874394	0.0485233	0.344246	0.0982546	0.392679	0.0553057
0.42	0.874394	0.0485233	0.346771	0.100083	0.392679	0.0553057
0.421	0.874394	0.0485233	0.347191	0.099871	0.392679	0.0553057
0.422	0.874394	0.0485233	0.348585	0.0995799	0.392679	0.0553057
0.423	0.874394	0.0485233	0.350778	0.0991108	0.392679	0.0553057
0.424	0.875192	0.0482301	0.350778	0.0991108	0.392679	0.0553057
0.425	0.88237	0.0450356	0.350778	0.0991108	0.392679	0.0553057
0.426	0.88237	0.0450356	0.351487	0.0988362	0.394194	0.0546568
0.427	0.88237	0.0450356	0.352462	0.0987591	0.398567	0.0547367
0.428	0.88237	0.0450356	0.352462	0.0987591	0.401424	0.0555694
0.429	0.88237	0.0450356	0.352882	0.0985436	0.401424	0.0555694
0.43	0.88237	0.0450356	0.353722	0.0981166	0.405506	0.0576768
0.431	0.88237	0.0450356	0.356754	0.0972491	0.408363	0.0585573
0.432	0.88237	0.0450356	0.358703	0.0971043	0.408363	0.0585573
0.433	0.88237	0.0450356	0.360896	0.0966967	0.408363	0.0585573
0.434	0.88237	0.0450356	0.360896	0.0966967	0.408363	0.0585573
0.435	0.883168	0.0447124	0.363089	0.0963373	0.412444	0.0607873
0.436	0.883168	0.0447124	0.363089	0.0963373	0.412444	0.0607873
0.437	0.883168	0.0447124	0.365615	0.0981825	0.413959	0.0601685
0.438	0.883168	0.0447124	0.366589	0.0981116	0.418126	0.0570318
0.439	0.883168	0.0447124	0.367564	0.0980503	0.418126	0.0570318
0.44	0.883168	0.0447124	0.367564	0.0980503	0.418126	0.0570318
0.441	0.883966	0.0444013	0.371484	0.0996442	0.422208	0.0595021
0.442	0.883966	0.0444013	0.372878	0.0993794	0.42658	0.0596717
0.443	0.883966	0.0444013	0.374982	0.0988215	0.42658	0.0596717
0.444	0.883966	0.0444013	0.3843	0.101392	0.42658	0.0596717
0.445	0.884764	0.0441023	0.38472	0.101174	0.429437	0.0606115
0.446	0.884764	0.0441023	0.38472	0.101174	0.433519	0.0630888
0.447	0.884764	0.0441023	0.385849	0.100652	0.436376	0.063741
0.448	0.884764	0.0441023	0.385849	0.100652	0.436376	0.063741
0.449	0.885562	0.0438159	0.386268	0.100436	0.436376	0.063741
0.45	0.885562	0.0438159	0.389503	0.102016	0.440458	0.0663087
0.451	0.885562	0.0438159	0.392028	0.103927	0.440458	0.0663087
0.452	0.88636	0.0435422	0.395233	0.105227	0.440458	0.0663087
0.453	0.88636	0.0435422	0.396208	0.105171	0.440458	0.0663087
0.454	0.88636	0.0435422	0.396208	0.105171	0.440458	0.0663087
0.455	0.88636	0.0435422	0.396208	0.105171	0.443315	0.0671601
0.456	0.887158	0.0432815	0.398733	0.107065	0.443315	0.0671601
0.457	0.887158	0.0432815	0.399442	0.10677	0.443315	0.0671601
0.458	0.888754	0.0428	0.403622	0.108049	0.443315	0.0671601
0.459	0.888754	0.0428	0.404042	0.107836	0.443315	0.0671601
0.46	0.888754	0.0428	0.405017	0.107786	0.443315	0.0671601
0.461	0.89173	0.0410168	0.409196	0.109144	0.443315	0.0671601
0.462	0.895505	0.0391182	0.409616	0.108931	0.449029	0.0685937
0.463	0.896303	0.038873	0.414216	0.11015	0.449029	0.0685937
0.464	0.896303	0.038873	0.414216	0.11015	0.449029	0.0685937
0.465	0.897101	0.0386428	0.415191	0.110114	0.449029	0.0685937
0.466	0.905504	0.0390201	0.41937	0.11162	0.449029	0.0685937
0.467	0.905504	0.0390201	0.41979	0.111407	0.451886	0.0694758
0.468	0.905504	0.0390201	0.41979	0.111407	0.451886	0.0694758
0.469	0.906302	0.0387784	0.422315	0.113159	0.451886	0.0694758
0.47	0.906302	0.0387784	0.429145	0.116146	0.454743	0.0704628
0.471	0.9071	0.0385516	0.429145	0.116146	0.45891	0.0674968
0.472	0.9071	0.0385516	0.429145	0.116146	0.45891	0.0674968
0.473	0.907898	0.0383401	0.432645	0.11781	0.462992	0.0698957
0.474	0.907898	0.0383401	0.433355	0.117506	0.462992	0.0698957
0.475	0.908697	0.0381441	0.434329	0.11747	0.462992	0.0698957
0.476	0.908697	0.0381441	0.437954	0.118911	0.462992	0.0698957
0.477	0.908697	0.0381441	0.439503	0.118193	0.462992	0.0698957
0.478	0.908697	0.0381441	0.4438	0.117149	0.462992	0.0698957
0.479	0.912471	0.0362292	0.444929	0.116635	0.465849	0.0709089
0.48	0.915447	0.0346636	0.445349	0.116425	0.468879	0.0694622
0.481	0.915447	0.0346636	0.446323	0.116389	0.468879	0.0694622
0.482	0.915447	0.0346636	0.446323	0.116389	0.468879	0.0694622
0.483	0.915447	0.0346636	0.448516	0.115917	0.468879	0.0694622
0.484	0.916245	0.0344608	0.449491	0.115884	0.468879	0.0694622
0.485	0.916245	0.0344608	0.449491	0.115884	0.468879	0.0694622
0.486	0.916245	0.0344608	0.449491	0.115884	0.468879	0.0694622
0.487	0.916245	0.0344608	0.4502	0.115575	0.468879	0.0694622
0.488	0.916245	0.0344608	0.4502	0.115575	0.468879	0.0694622
0.489	0.916245	0.0344608	0.45062	0.115362	0.468879	0.0694622
0.49	0.917043	0.0342753	0.45104	0.115151	0.468879	0.0694622
0.491	0.917043	0.0342753	0.454207	0.114675	0.471736	0.0705667
0.492	0.917043	0.0342753	0.454627	0.114461	0.471736	0.0705667
0.493	0.917043	0.0342753	0.457832	0.116148	0.471736	0.0705667
0.494	0.917043	0.0342753	0.460777	0.117585	0.471736	0.0705667
0.495	0.917043	0.0342753	0.463147	0.117317	0.475903	0.0676644
0.496	0.917841	0.0341074	0.46525	0.11677	0.475903	0.0676644
0.497	0.917841	0.0341074	0.46525	0.11677	0.48007	0.0649
0.498	0.917841	0.0341074	0.46567	0.116559	0.48007	0.0649
0.499	0.917841	0.0341074	0.466379	0.116242	0.481585	0.0641005
0.5	0.917841	0.0341074	0.468772	0.115605	0.485957	0.0645376
0.501	0.917841	0.0341074	0.469192	0.115391	0.485957	0.0645376
0.502	0.918639	0.0339575	0.471585	0.114768	0.485957	0.0645376
0.503	0.918639	0.0339575	0.471585	0.114768	0.488814	0.0650703
0.504	0.919437	0.0338258	0.47256	0.114765	0.488814	0.0650703
0.505	0.923212	0.0322259	0.474374	0.114339	0.488814	0.0650703
0.506	0.927413	0.0295864	0.474794	0.114124	0.490329	0.0643107
0.507	0.927413	0.0295864	0.475769	0.114136	0.490329	0.0643107
0.508	0.927413	0.0295864	0.477187	0.113522	0.493186	0.0649543
0.509	0.927413	0.0295864	0.477187	0.113522	0.493186	0.0649543
0.51	0.928212	0.029446	0.477607	0.113305	0.493186	0.0649543
0.511	0.92901	0.0293266	0.478736	0.112786	0.493186	0.0649543
0.512	0.933211	0.027018	0.478736	0.112786	0.493186	0.0649543
0.513	0.934009	0.0268907	0.478736	0.112786	0.493186	0.0649543
0.514	0.934009	0.0268907	0.478736	0.112786	0.493186	0.0649543
0.515	0.934009	0.0268907	0.478736	0.112786	0.493186	0.0649543
0.516	0.934009	0.0268907	0.478736	0.112786	0.493186	0.0649543
0.517	0.934009	0.0268907	0.479711	0.112801	0.497268	0.0672336
0.518	0.934009	0.0268907	0.481105	0.112609	0.497268	0.0672336
0.519	0.934009	0.0268907	0.481945	0.112179	0.497268	0.0672336
0.52	0.934009	0.0268907	0.482654	0.111873	0.497268	0.0672336
0.521	0.934009	0.0268907	0.483074	0.111659	0.497268	0.0672336
0.522	0.935606	0.026706	0.484048	0.111688	0.497268	0.0672336
0.523	0.935606	0.026706	0.484468	0.111474	0.497268	0.0672336
0.524	0.935606	0.026706	0.484468	0.111474	0.497268	0.0672336
0.525	0.935606	0.026706	0.485597	0.110954	0.497268	0.0672336
0.526	0.936404	0.0266491	0.486306	0.110651	0.497268	0.0672336
0.527	0.936404	0.0266491	0.487016	0.110351	0.502982	0.069617
0.528	0.936404	0.0266491	0.489961	0.111808	0.502982	0.069617
0.529	0.941403	0.0246587	0.49067	0.111513	0.502982	0.069617
0.53	0.941403	0.0246587	0.49109	0.111299	0.502982	0.069617
0.531	0.941403	0.0246587	0.491799	0.111006	0.502982	0.069617
0.532	0.941403	0.0246587	0.495004	0.112642	0.502982	0.069617
0.533	0.941403	0.0246587	0.495004	0.112642	0.502982	0.069617
0.534	0.942201	0.024626	0.495004	0.112642	0.502982	0.069617
0.535	0.945178	0.0225232	0.496953	0.112687	0.507149	0.066836
0.536	0.945178	0.0225232	0.497373	0.112473	0.507149	0.066836
0.537	0.945178	0.0225232	0.497793	0.11226	0.507149	0.066836
0.538	0.945178	0.0225232	0.498213	0.112048	0.510006	0.0681812
0.539	0.945178	0.0225232	0.499188	0.112081	0.510006	0.0681812
0.54	0.945178	0.0225232	0.499607	0.11187	0.510006	0.0681812
0.541	0.945178	0.0225232	0.5018	0.111272	0.510006	0.0681812
0.542	0.953581	0.0200482	0.50222	0.11106	0.510006	0.0681812
0.543	0.953581	0.0200482	0.504413	0.1105	0.511521	0.0673801
0.544	0.953581	0.0200482	0.50829	0.109697	0.515603	0.0696103
0.545	0.955177	0.0199118	0.50829	0.109697	0.515603	0.0696103
0.546	0.955177	0.0199118	0.508999	0.109388	0.515603	0.0696103
0.547	0.955177	0.0199118	0.512204	0.11106	0.517118	0.0688368
0.548	0.955975	0.0198914	0.513333	0.110535	0.517118	0.0688368
0.549	0.955975	0.0198914	0.513753	0.110316	0.517118	0.0688368
0.55	0.955975	0.0198914	0.514462	0.110013	0.518633	0.0680882
0.551	0.956773	0.0199029	0.514462	0.110013	0.520148	0.0673654
0.552	0.956773	0.0199029	0.514882	0.109794	0.520148	0.0673654
0.553	0.956773	0.0199029	0.514882	0.109794	0.523006	0.0687136
0.554	0.956773	0.0199029	0.514882	0.109794	0.525863	0.0691266
0.555	0.956773	0.0199029	0.51805	0.109303	0.525863	0.0691266
0.556	0.956773	0.0199029	0.51847	0.109082	0.528893	0.0677332
0.557	0.956773	0.0199029	0.51889	0.108862	0.528893	0.0677332
0.558	0.956773	0.0199029	0.519864	0.10889	0.530408	0.067077
0.559	0.956773	0.0199029	0.525595	0.11219	0.530408	0.067077
0.56	0.956773	0.0199029	0.525595	0.11219	0.530408	0.067077
0.561	0.956773	0.0199029	0.525595	0.11219	0.530408	0.067077
0.562	0.956773	0.0199029	0.52812	0.113797	0.531923	0.0664489
0.563	0.956773	0.0199029	0.52812	0.113797	0.53478	0.0678417
0.564	0.956773	0.0199029	0.52812	0.113797	0.53478	0.0678417
0.565	0.956773	0.0199029	0.529514	0.113601	0.536296	0.0672388
0.566	0.956773	0.0199029	0.534233	0.114735	0.536296	0.0672388
0.567	0.956773	0.0199029	0.534233	0.114735	0.536296	0.0672388
0.568	0.956773	0.0199029	0.534652	0.114518	0.539153	0.0687187
0.569	0.95975	0.0174124	0.536047	0.114321	0.539153	0.0687187
0.57	0.95975	0.0174124	0.53824	0.113849	0.539153	0.0687187
0.571	0.95975	0.0174124	0.539658	0.113215	0.539153	0.0687187
0.572	0.95975	0.0174124	0.540078	0.112995	0.539153	0.0687187
0.573	0.973951	0.0172657	0.540078	0.112995	0.54201	0.0691125
0.574	0.973951	0.0172657	0.540078	0.112995	0.54201	0.0691125
0.575	0.973951	0.0172657	0.540078	0.112995	0.54201	0.0691125
0.576	0.973951	0.0172657	0.540498	0.112776	0.54201	0.0691125
0.577	0.973951	0.0172657	0.542691	0.112331	0.546092	0.0711441
0.578	0.973951	0.0172657	0.54353	0.111891	0.548949	0.0725886
0.579	0.976927	0.0144498	0.547851	0.110521	0.548949	0.0725886
0.58	0.976927	0.0144498	0.54856	0.110208	0.548949	0.0725886
0.581	0.976927	0.0144498	0.54856	0.110208	0.548949	0.0725886
0.582	0.976927	0.0144498	0.54856	0.110208	0.548949	0.0725886
0.583	0.976927	0.0144498	0.550929	0.110002	0.548949	0.0725886
0.584	0.976927	0.0144498	0.552478	0.109236	0.548949	0.0725886
0.585	0.976927	0.0144498	0.552898	0.109011	0.548949	0.0725886
0.586	0.976927	0.0144498	0.556842	0.110058	0.548949	0.0725886
0.587	0.976927	0.0144498	0.557262	0.109834	0.548949	0.0725886
0.588	0.979903	0.0117134	0.557262	0.109834	0.548949	0.0725886
0.589	0.982879	0.00912836	0.557681	0.10961	0.551806	0.0741152
0.59	0.982879	0.00912836	0.559785	0.109089	0.551806	0.0741152
0.591	0.982879	0.00912836	0.559785	0.109089	0.551806	0.0741152
0.592	0.982879	0.00912836	0.559785	0.109089	0.551806	0.0741152
0.593	0.983677	0.00900486	0.560914	0.10856	0.551806	0.0741152
0.594	0.983677	0.00900486	0.567861	0.108965	0.553321	0.073515
0.595	0.983677	0.00900486	0.571029	0.108554	0.553321	0.073515
0.596	0.983677	0.00900486	0.572713	0.10825	0.553321	0.073515
0.597	0.983677	0.00900486	0.572713	0.10825	0.554836	0.0729413
0.598	0.983677	0.00900486	0.573972	0.107567	0.554836	0.0729413
0.599	0.983677	0.00900486	0.575367	0.107355	0.554836	0.0729413
0.6	0.983677	0.00900486	0.576915	0.106589	0.554836	0.0729413
0.601	0.983677	0.00900486	0.581095	0.108257	0.554836	0.0729413
0.602	0.983677	0.00900486	0.583045	0.108309	0.554836	0.0729413
0.603	0.983677	0.00900486	0.584019	0.108348	0.554836	0.0729413
0.604	0.983677	0.00900486	0.584019	0.108348	0.559208	0.0739919
0.605	0.983677	0.00900486	0.585414	0.108169	0.559208	0.0739919
0.606	0.983677	0.00900486	0.586388	0.108225	0.559208	0.0739919
0.607	0.983677	0.00900486	0.587228	0.107775	0.559208	0.0739919
0.608	0.984475	0.00895108	0.587228	0.107775	0.562066	0.0756632
0.609	0.984475	0.00895108	0.588203	0.107839	0.563581	0.0751382
0.61	0.984475	0.00895108	0.589177	0.107911	0.563581	0.0751382
0.611	0.984475	0.00895108	0.589177	0.107911	0.563581	0.0751382
0.612	0.984475	0.00895108	0.590306	0.10736	0.563581	0.0751382
0.613	0.984475	0.00895108	0.590726	0.107135	0.563581	0.0751382
0.614	0.984475	0.00895108	0.593404	0.105817	0.566438	0.0768767
0.615	0.984475	0.00895108	0.593824	0.105594	0.566438	0.0768767
0.616	0.984475	0.00895108	0.599222	0.106795	0.566438	0.0768767
0.617	0.985274	0.00896829	0.600351	0.106246	0.566438	0.0768767
0.618	0.985274	0.00896829	0.6019	0.105476	0.566438	0.0768767
0.619	0.985274	0.00896829	0.603449	0.10471	0.566438	0.0768767
0.62	0.985274	0.00896829	0.606683	0.105958	0.569295	0.0786805
0.621	0.985274	0.00896829	0.606683	0.105958	0.569295	0.0786805
0.622	0.985274	0.00896829	0.607658	0.106008	0.569295	0.0786805
0.623	0.985274	0.00896829	0.608787	0.10547	0.569295	0.0786805
0.624	0.985274	0.00896829	0.609207	0.105248	0.569295	0.0786805
0.625	0.985274	0.00896829	0.610601	0.105084	0.569295	0.0786805
0.626	0.98825	0.00647252	0.611576	0.105149	0.57081	0.0781775
0.627	0.98825	0.00647252	0.61297	0.105002	0.57081	0.0781775
0.628	0.98825	0.00647252	0.615363	0.104446	0.57081	0.0781775
0.629	0.98825	0.00647252	0.618685	0.103383	0.57081	0.0781775
0.63	0.98825	0.00647252	0.618685	0.103383	0.57081	0.0781775
0.631	0.98825	0.00647252	0.62008	0.103241	0.574892	0.0798721
0.632	0.98825	0.00647252	0.62008	0.103241	0.581831	0.0834493
0.633	0.98825	0.00647252	0.622273	0.102753	0.581831	0.0834493
0.634	0.98825	0.00647252	0.622273	0.102753	0.583346	0.0829526
0.635	0.989048	0.0065333	0.622273	0.102753	0.590575	0.0842821
0.636	0.989048	0.0065333	0.622693	0.102525	0.594657	0.086106
0.637	0.989048	0.0065333	0.622693	0.102525	0.594657	0.086106
0.638	0.989048	0.0065333	0.622693	0.102525	0.594657	0.086106
0.639	0.989048	0.0065333	0.624087	0.102386	0.598823	0.082989
0.64	0.989048	0.0065333	0.625925	0.101508	0.598823	0.082989
0.641	0.989048	0.0065333	0.625925	0.101508	0.602905	0.0849869
0.642	0.989048	0.0065333	0.625925	0.101508	0.607072	0.0819874
0.643	0.989048	0.0065333	0.628538	0.100813	0.609929	0.0837001
0.644	0.989048	0.0065333	0.629247	0.100488	0.609929	0.0837001
0.645	0.989048	0.0065333	0.631773	0.102066	0.609929	0.0837001
0.646	0.989048	0.0065333	0.633966	0.101635	0.612786	0.085474
0.647	0.989048	0.0065333	0.63494	0.101714	0.612786	0.085474
0.648	0.989048	0.0065333	0.638108	0.101409	0.616953	0.0826304
0.649	0.989048	0.0065333	0.638108	0.101409	0.616953	0.0826304
0.65	0.989048	0.0065333	0.641695	0.100913	0.618468	0.0820366
0.651	0.992024	0.00459031	0.642115	0.100675	0.619983	0.0814666
0.652	0.992024	0.00459031	0.642535	0.100439	0.619983	0.0814666
0.653	0.992024	0.00459031	0.64506	0.102027	0.619983	0.0814666
0.654	0.992024	0.00459031	0.64506	0.102027	0.625697	0.0813165
0.655	0.992024	0.00459031	0.650066	0.100872	0.625697	0.0813165
0.656	0.992024	0.00459031	0.650066	0.100872	0.628554	0.0813919
0.657	0.992024	0.00459031	0.650775	0.100534	0.628554	0.0813919
0.658	0.992024	0.00459031	0.654783	0.0998472	0.628554	0.0813919
0.659	0.992024	0.00459031	0.655492	0.0995053	0.63007	0.0808056
0.66	0.992024	0.00459031	0.65691	0.0988333	0.632927	0.082591
0.661	0.992024	0.00459031	0.658459	0.0980114	0.632927	0.082591
0.662	0.992024	0.00459031	0.659299	0.0975244	0.632927	0.082591
0.663	0.992024	0.00459031	0.660008	0.0971926	0.632927	0.082591
0.664	0.992024	0.00459031	0.661137	0.0966202	0.632927	0.082591
0.665	0.992024	0.00459031	0.66417	0.0958405	0.632927	0.082591
0.666	0.992024	0.00459031	0.66417	0.0958405	0.632927	0.082591
0.667	0.992024	0.00459031	0.66417	0.0958405	0.632927	0.082591
0.668	0.992024	0.00459031	0.666119	0.096013	0.637299	0.083872
0.669	0.992024	0.00459031	0.666119	0.096013	0.637299	0.083872
0.67	0.992024	0.00459031	0.671517	0.0972497	0.637299	0.083872
0.671	0.992024	0.00459031	0.675142	0.098576	0.637299	0.083872
0.672	0.992024	0.00459031	0.676826	0.0983166	0.641671	0.0834159
0.673	0.992024	0.00459031	0.676826	0.0983166	0.641671	0.0834159
0.674	0.992024	0.00459031	0.676826	0.0983166	0.641671	0.0834159
0.675	0.992024	0.00459031	0.677801	0.0984056	0.646044	0.0847597
0.676	0.992024	0.00459031	0.67822	0.0981588	0.646044	0.0847597
0.677	0.992024	0.00459031	0.67822	0.0981588	0.646044	0.0847597
0.678	0.992024	0.00459031	0.67864	0.0979132	0.646044	0.0847597
0.679	0.992024	0.00459031	0.679769	0.0973274	0.646044	0.0847597
0.68	0.992024	0.00459031	0.684486	0.0963267	0.646044	0.0847597
0.681	0.992024	0.00459031	0.684486	0.0963267	0.646044	0.0847597
0.682	0.992024	0.00459031	0.686744	0.0951486	0.65021	0.0817331
0.683	0.992024	0.00459031	0.686744	0.0951486	0.65021	0.0817331
0.684	0.992024	0.00459031	0.687453	0.094812	0.653067	0.0818436
0.685	0.992024	0.00459031	0.688713	0.0940685	0.653067	0.0818436
0.686	0.992024	0.00459031	0.690905	0.0938274	0.653067	0.0818436
0.687	0.992024	0.00459031	0.693098	0.093637	0.655925	0.0820534
0.688	0.992024	0.00459031	0.694073	0.0937209	0.660006	0.083627
0.689	0.992024	0.00459031	0.696686	0.0933237	0.661521	0.0830512
0.69	0.992024	0.00459031	0.70186	0.0938156	0.663036	0.0824993
0.691	0.992024	0.00459031	0.702989	0.0932138	0.663036	0.0824993
0.692	0.992024	0.00459031	0.708038	0.0939042	0.663036	0.0824993
0.693	0.992024	0.00459031	0.708038	0.0939042	0.663036	0.0824993
0.694	0.992024	0.00459031	0.708747	0.0935566	0.663036	0.0824993
0.695	0.992024	0.00459031	0.709721	0.0936324	0.674142	0.0829678
0.696	0.992024	0.00459031	0.709721	0.0936324	0.678309	0.0800501
0.697	0.992024	0.00459031	0.710431	0.0932877	0.678309	0.0800501
0.698	0.992024	0.00459031	0.712114	0.0930307	0.678309	0.0800501
0.699	0.992024	0.00459031	0.712824	0.0926932	0.681166	0.080167
0.7	0.992024	0.00459031	0.713953	0.0921034	0.681166	0.080167
0.701	0.995	0.00414407	0.715212	0.0913411	0.681166	0.080167
0.702	0.995	0.00414407	0.717605	0.0907611	0.685247	0.081971
0.703	0.995	0.00414407	0.718445	0.0902514	0.685247	0.081971
0.704	0.995	0.00414407	0.71942	0.0903469	0.685247	0.081971
0.705	0.995	0.00414407	0.720814	0.0901985	0.685247	0.081971
0.706	0.995	0.00414407	0.726632	0.0913339	0.685247	0.081971
0.707	0.995	0.00414407	0.72805	0.0906583	0.685247	0.081971
0.708	0.995	0.00414407	0.729025	0.0907578	0.685247	0.081971
0.709	0.995	0.00414407	0.729445	0.0905011	0.685247	0.081971
0.71	0.995	0.00414407	0.729865	0.0902456	0.689414	0.0791447
0.711	0.995	0.00414407	0.730839	0.0903543	0.690929	0.0784673
0.712	0.995	0.00414407	0.731549	0.0900174	0.690929	0.0784673
0.713	0.995	0.00414407	0.732523	0.0901354	0.690929	0.0784673
0.714	0.995	0.00414407	0.736148	0.0915503	0.690929	0.0784673
0.715	0.995798	0.00420168	0.736148	0.0915503	0.690929	0.0784673
0.716	0.995798	0.00420168	0.736568	0.0912962	0.690929	0.0784673
0.717	0.995798	0.00420168	0.738406	0.0903732	0.695096	0.0757186
0.718	0.995798	0.00420168	0.741906	0.0918831	0.695096	0.0757186
0.719	0.995798	0.00420168	0.742615	0.0915545	0.699263	0.0731041
0.72	0.995798	0.00420168	0.743035	0.0912991	0.699263	0.0731041
0.721	0.995798	0.00420168	0.743035	0.0912991	0.699263	0.0731041
0.722	0.995798	0.00420168	0.743875	0.090792	0.699263	0.0731041
0.723	0.995798	0.00420168	0.744584	0.090463	0.70212	0.0731671
0.724	0.995798	0.00420168	0.745424	0.0899577	0.70212	0.0731671
0.725	0.995798	0.00420168	0.745424	0.0899577	0.70212	0.0731671
0.726	0.995798	0.00420168	0.746133	0.0896299	0.704977	0.0733415
0.727	0.995798	0.00420168	0.747262	0.0890527	0.704977	0.0733415
0.728	0.995798	0.00420168	0.748946	0.0888416	0.709143	0.0708004
0.729	0.995798	0.00420168	0.749655	0.0885245	0.709143	0.0708004
0.73	0.995798	0.00420168	0.750075	0.088268	0.709143	0.0708004
0.731	0.995798	0.00420168	0.75105	0.0883862	0.709143	0.0708004
0.732	0.995798	0.00420168	0.75105	0.0883862	0.713516	0.0702174
0.733	0.995798	0.00420168	0.752999	0.0886541	0.713516	0.0702174
0.734	0.995798	0.00420168	0.753419	0.0883972	0.713516	0.0702174
0.735	0.995798	0.00420168	0.754128	0.0880782	0.713516	0.0702174
0.736	0.995798	0.00420168	0.754837	0.0877638	0.713516	0.0702174
0.737	0.995798	0.00420168	0.755966	0.0871935	0.715031	0.0694042
0.738	0.995798	0.00420168	0.755966	0.0871935	0.715031	0.0694042
0.739	0.995798	0.00420168	0.755966	0.0871935	0.715031	0.0694042
0.74	0.995798	0.00420168	0.756941	0.0873391	0.715031	0.0694042
0.741	0.995798	0.00420168	0.75765	0.0870313	0.715031	0.0694042
0.742	0.995798	0.00420168	0.759884	0.0864048	0.715031	0.0694042
0.743	0.995798	0.00420168	0.761144	0.0856346	0.715031	0.0694042
0.744	0.995798	0.00420168	0.761563	0.0853805	0.716546	0.0686147
0.745	0.995798	0.00420168	0.762692	0.0848104	0.718061	0.06785
0.746	0.995798	0.00420168	0.763952	0.0840549	0.718061	0.06785
0.747	0.995798	0.00420168	0.764791	0.083558	0.718061	0.06785
0.748	0.995798	0.00420168	0.765501	0.0832373	0.718061	0.06785
0.749	0.995798	0.00420168	0.76621	0.0829214	0.723743	0.0644249
0.75	0.995798	0.00420168	0.76621	0.0829214	0.723743	0.0644249
0.751	0.995798	0.00420168	0.76621	0.0829214	0.725258	0.0636571
0.752	0.995798	0.00420168	0.76663	0.0826717	0.726773	0.0629165
0.753	0.995798	0.00420168	0.767759	0.082109	0.726773	0.0629165
0.754	0.995798	0.00420168	0.767759	0.082109	0.726773	0.0629165
0.755	0.995798	0.00420168	0.769153	0.0820142	0.72963	0.0631635
0.756	0.995798	0.00420168	0.770548	0.0819311	0.72963	0.0631635
0.757	0.995798	0.00420168	0.770548	0.0819311	0.72963	0.0631635
0.758	0.995798	0.00420168	0.772806	0.0808072	0.732488	0.0635381
0.759	0.995798	0.00420168	0.77462	0.0804857	0.732488	0.0635381
0.76	0.995798	0.00420168	0.77462	0.0804857	0.735345	0.0640382
0.761	0.995798	0.00420168	0.77462	0.0804857	0.735345	0.0640382
0.762	0.995798	0.00420168	0.77462	0.0804857	0.735345	0.0640382
0.763	0.995798	0.00420168	0.775595	0.080669	0.73686	0.063287
0.764	0.995798	0.00420168	0.776434	0.0801794	0.73686	0.063287
0.765	0.995798	0.00420168	0.778118	0.0800551	0.73686	0.063287
0.766	0.995798	0.00420168	0.779957	0.0791859	0.73686	0.063287
0.767	0.995798	0.00420168	0.780376	0.0789392	0.738375	0.0625634
0.768	0.995798	0.00420168	0.781216	0.0784502	0.73989	0.0618686
0.769	0.995798	0.00420168	0.781636	0.0782079	0.73989	0.0618686
0.77	0.995798	0.00420168	0.781636	0.0782079	0.73989	0.0618686
0.771	0.995798	0.00420168	0.781636	0.0782079	0.742747	0.0624607
0.772	0.995798	0.00420168	0.781636	0.0782079	0.742747	0.0624607
0.773	0.995798	0.00420168	0.782765	0.0776541	0.742747	0.0624607
0.774	0.995798	0.00420168	0.784733	0.0766226	0.742747	0.0624607
0.775	0.995798	0.00420168	0.785153	0.0763845	0.745605	0.0641385
0.776	0.995798	0.00420168	0.787766	0.0755938	0.745605	0.0641385
0.777	0.995798	0.00420168	0.787766	0.0755938	0.751201	0.0650161
0.778	0.995798	0.00420168	0.789161	0.0755456	0.751201	0.0650161
0.779	0.995798	0.00420168	0.793168	0.074758	0.756916	0.067243
0.78	0.995798	0.00420168	0.793588	0.0745187	0.760997	0.0688682
0.781	0.995798	0.00420168	0.793588	0.0745187	0.760997	0.0688682
0.782	0.995798	0.00420168	0.793588	0.0745187	0.76537	0.0698261
0.783	0.995798	0.00420168	0.793588	0.0745187	0.76537	0.0698261
0.784	0.995798	0.00420168	0.794562	0.0747282	0.76537	0.0698261
0.785	0.995798	0.00420168	0.794562	0.0747282	0.76537	0.0698261
0.786	0.995798	0.00420168	0.795691	0.0741537	0.76537	0.0698261
0.787	0.995798	0.00420168	0.795691	0.0741537	0.769451	0.0715632
0.788	0.995798	0.00420168	0.796531	0.0736784	0.772308	0.0731899
0.789	0.995798	0.00420168	0.797506	0.073898	0.772308	0.0731899
0.79	0.995798	0.00420168	0.797925	0.0736623	0.772308	0.0731899
0.791	0.995798	0.00420168	0.801247	0.0725889	0.772308	0.0731899
0.792	0.995798	0.00420168	0.802376	0.0720079	0.772308	0.0731899
0.793	0.995798	0.00420168	0.803086	0.0716706	0.772308	0.0731899
0.794	0.995798	0.00420168	0.805279	0.0712168	0.773823	0.0725383
0.795	0.995798	0.00420168	0.80931	0.0698915	0.773823	0.0725383
0.796	0.995798	0.00420168	0.810439	0.0693025	0.773823	0.0725383
0.797	0.995798	0.00420168	0.811857	0.0686441	0.775339	0.0719128
0.798	0.995798	0.00420168	0.811857	0.0686441	0.775339	0.0719128
0.799	0.995798	0.00420168	0.813406	0.0678093	0.775339	0.0719128
0.8	0.995798	0.00420168	0.813406	0.0678093	0.775339	0.0719128
0.801	0.995798	0.00420168	0.813406	0.0678093	0.775339	0.0719128
0.802	0.995798	0.00420168	0.814115	0.0674904	0.776854	0.0713139
0.803	1	3.77274e-16	0.818412	0.0667249	0.776854	0.0713139
0.804	1	3.77274e-16	0.819387	0.0669376	0.778369	0.0707425
0.805	1	3.77274e-16	0.821775	0.0655716	0.781226	0.0724406
0.806	1	3.77274e-16	0.822195	0.0653136	0.786823	0.0736253
0.807	1	3.77274e-16	0.823324	0.0647327	0.786823	0.0736253
0.808	1	3.77274e-16	0.823324	0.0647327	0.788338	0.0730988
0.809	1	3.77274e-16	0.824453	0.0641553	0.791195	0.0734075
0.81	1	3.77274e-16	0.826002	0.0633237	0.791195	0.0734075
0.811	1	3.77274e-16	0.826711	0.0630113	0.791195	0.0734075
0.812	1	3.77274e-16	0.828391	0.0619888	0.791195	0.0734075
0.813	1	3.77274e-16	0.82881	0.0617377	0.79271	0.0728961
0.814	1	3.77274e-16	0.82952	0.0614206	0.79271	0.0728961
0.815	1	3.77274e-16	0.829939	0.061169	0.79271	0.0728961
0.816	1	3.77274e-16	0.830359	0.0609193	0.79271	0.0728961
0.817	1	3.77274e-16	0.833438	0.0607926	0.794225	0.0724127
0.818	1	3.77274e-16	0.834147	0.0604796	0.795741	0.0719581
0.819	1	3.77274e-16	0.834147	0.0604796	0.797256	0.0715326
0.82	1	3.77274e-16	0.835406	0.0597311	0.797256	0.0715326
0.821	1	3.77274e-16	0.836825	0.0591118	0.797256	0.0715326
0.822	1	3.77274e-16	0.837244	0.0588615	0.797256	0.0715326
0.823	1	3.77274e-16	0.837244	0.0588615	0.797256	0.0715326
0.824	1	3.77274e-16	0.840856	0.0577359	0.797256	0.0715326
0.825	1	3.77274e-16	0.841276	0.0574774	0.797256	0.0715326
0.826	1	3.77274e-16	0.841696	0.0572209	0.797256	0.0715326
0.827	1	3.77274e-16	0.843244	0.0564086	0.797256	0.0715326
0.828	1	3.77274e-16	0.843244	0.0564086	0.800286	0.0707713
0.829	1	3.77274e-16	0.843954	0.0561109	0.800286	0.0707713
0.83	1	3.77274e-16	0.844373	0.0558554	0.800286	0.0707713
0.831	1	3.77274e-16	0.845083	0.0555628	0.800286	0.0707713
0.832	1	3.77274e-16	0.845922	0.0550529	0.800286	0.0707713
0.833	1	3.77274e-16	0.847051	0.0545087	0.800286	0.0707713
0.834	1	3.77274e-16	0.8486	0.0537167	0.800286	0.0707713
0.835	1	3.77274e-16	0.84902	0.0534662	0.800286	0.0707713
0.836	1	3.77274e-16	0.852118	0.0519057	0.800286	0.0707713
0.837	1	3.77274e-16	0.852118	0.0519057	0.803316	0.0701328
0.838	1	3.77274e-16	0.852957	0.0514189	0.803316	0.0701328
0.839	1	3.77274e-16	0.856582	0.0528477	0.804831	0.0698607
0.84	1	3.77274e-16	0.857002	0.0526125	0.804831	0.0698607
0.841	1	3.77274e-16	0.857422	0.0523796	0.804831	0.0698607
0.842	1	3.77274e-16	0.857422	0.0523796	0.804831	0.0698607
0.843	1	3.77274e-16	0.857422	0.0523796	0.808998	0.0662799
0.844	1	3.77274e-16	0.857422	0.0523796	0.808998	0.0662799
0.845	1	3.77274e-16	0.857422	0.0523796	0.817246	0.064588
0.846	1	3.77274e-16	0.858681	0.051695	0.820104	0.0661787
0.847	1	3.77274e-16	0.85981	0.051172	0.820104	0.0661787
0.848	1	3.77274e-16	0.860785	0.0513586	0.821619	0.0658373
0.849	1	3.77274e-16	0.861205	0.0511344	0.824476	0.0659746
0.85	1	3.77274e-16	0.863398	0.0504487	0.830073	0.0675043
0.851	1	3.77274e-16	0.864237	0.0499945	0.830073	0.0675043
0.852	1	3.77274e-16	0.864237	0.0499945	0.830073	0.0675043
0.853	1	3.77274e-16	0.868269	0.0485133	0.830073	0.0675043
0.854	1	3.77274e-16	0.868269	0.0485133	0.830073	0.0675043
0.855	1	3.77274e-16	0.869817	0.0477373	0.830073	0.0675043
0.856	1	3.77274e-16	0.87314	0.0466122	0.83293	0.069043
0.857	1	3.77274e-16	0.875267	0.0457125	0.83293	0.069043
0.858	1	3.77274e-16	0.876662	0.0456333	0.83293	0.069043
0.859	1	3.77274e-16	0.877501	0.0451469	0.83293	0.069043
0.86	1	3.77274e-16	0.8845	0.0435484	0.83293	0.069043
0.861	1	3.77274e-16	0.885475	0.0437096	0.83293	0.069043
0.862	1	3.77274e-16	0.887578	0.0433	0.834445	0.0687286
0.863	1	3.77274e-16	0.887578	0.0433	0.841469	0.0669294
0.864	1	3.77274e-16	0.888288	0.0429758	0.841469	0.0669294
0.865	1	3.77274e-16	0.891544	0.0414986	0.849802	0.0603907
0.866	1	3.77274e-16	0.891964	0.0412249	0.849802	0.0603907
0.867	1	3.77274e-16	0.892939	0.041415	0.851317	0.0599723
0.868	1	3.77274e-16	0.894488	0.0405828	0.851317	0.0599723
0.869	1	3.77274e-16	0.896681	0.0402165	0.852832	0.0595896
0.87	1	3.77274e-16	0.898874	0.0399673	0.854348	0.0592431
0.871	1	3.77274e-16	0.899293	0.0396836	0.855863	0.0589335
0.872	1	3.77274e-16	0.901687	0.0392719	0.860235	0.0585542
0.873	1	3.77274e-16	0.901687	0.0392719	0.864402	0.0551605
0.874	1	3.77274e-16	0.902816	0.0386937	0.864402	0.0551605
0.875	1	3.77274e-16	0.902816	0.0386937	0.864402	0.0551605
0.876	1	3.77274e-16	0.904499	0.0386205	0.867259	0.0551405
0.877	1	3.77274e-16	0.905339	0.0380328	0.867259	0.0551405
0.878	1	3.77274e-16	0.906468	0.0374626	0.867259	0.0551405
0.879	1	3.77274e-16	0.907308	0.0368819	0.867259	0.0551405
0.88	1	3.77274e-16	0.907308	0.0368819	0.867259	0.0551405
0.881	1	3.77274e-16	0.907728	0.0365953	0.868774	0.0548233
0.882	1	3.77274e-16	0.908147	0.0363113	0.868774	0.0548233
0.883	1	3.77274e-16	0.908987	0.0357513	0.873146	0.054636
0.884	1	3.77274e-16	0.909696	0.0354598	0.874661	0.0543804
0.885	1	3.77274e-16	0.909696	0.0354598	0.874661	0.0543804
0.886	1	3.77274e-16	0.910536	0.034903	0.878828	0.0508396
0.887	1	3.77274e-16	0.912729	0.0346067	0.88291	0.0525863
0.888	1	3.77274e-16	0.912729	0.0346067	0.88291	0.0525863
0.889	1	3.77274e-16	0.915672	0.0336617	0.88291	0.0525863
0.89	1	3.77274e-16	0.916932	0.0328359	0.88291	0.0525863
0.891	1	3.77274e-16	0.917906	0.033065	0.88291	0.0525863
0.892	1	3.77274e-16	0.919721	0.032784	0.885767	0.0527019
0.893	1	3.77274e-16	0.921404	0.0327368	0.885767	0.0527019
0.894	1	3.77274e-16	0.922533	0.0321467	0.885767	0.0527019
0.895	1	3.77274e-16	0.923373	0.0316105	0.889934	0.0492463
0.896	1	3.77274e-16	0.924502	0.0310247	0.889934	0.0492463
0.897	1	3.77274e-16	0.924502	0.0310247	0.891449	0.0488912
0.898	1	3.77274e-16	0.924502	0.0310247	0.891449	0.0488912
0.899	1	3.77274e-16	0.92634	0.030145	0.891449	0.0488912
0.9	1	3.77274e-16	0.92634	0.030145	0.891449	0.0488912
0.901	1	3.77274e-16	0.92634	0.030145	0.891449	0.0488912
0.902	1	3.77274e-16	0.92705	0.0298578	0.891449	0.0488912
0.903	1	3.77274e-16	0.929662	0.0291762	0.894479	0.048316
0.904	1	3.77274e-16	0.930082	0.0288946	0.894479	0.048316
0.905	1	3.77274e-16	0.930502	0.0286164	0.900161	0.0445328
0.906	1	3.77274e-16	0.930922	0.0283417	0.900161	0.0445328
0.907	1	3.77274e-16	0.930922	0.0283417	0.904327	0.0410816
0.908	1	3.77274e-16	0.931631	0.0280344	0.904327	0.0410816
0.909	1	3.77274e-16	0.931631	0.0280344	0.904327	0.0410816
0.91	1	3.77274e-16	0.932051	0.0277581	0.904327	0.0410816
0.911	1	3.77274e-16	0.932051	0.0277581	0.904327	0.0410816
0.912	1	3.77274e-16	0.932891	0.0272166	0.904327	0.0410816
0.913	1	3.77274e-16	0.932891	0.0272166	0.904327	0.0410816
0.914	1	3.77274e-16	0.9336	0.0269085	0.904327	0.0410816
0.915	1	3.77274e-16	0.934729	0.0263402	0.908494	0.037775
0.916	1	3.77274e-16	0.935149	0.0260684	0.908494	0.037775
0.917	1	3.77274e-16	0.935988	0.0255369	0.908494	0.037775
0.918	1	3.77274e-16	0.935988	0.0255369	0.910009	0.0374299
0.919	1	3.77274e-16	0.937537	0.0247132	0.910009	0.0374299
0.92	1	3.77274e-16	0.937537	0.0247132	0.910009	0.0374299
0.921	1	3.77274e-16	0.937537	0.0247132	0.914176	0.0342318
0.922	1	3.77274e-16	0.939375	0.0238782	0.918343	0.0312626
0.923	1	3.77274e-16	0.94035	0.0241527	0.918343	0.0312626
0.924	1	3.77274e-16	0.94077	0.0238894	0.918343	0.0312626
0.925	1	3.77274e-16	0.941479	0.0236185	0.924024	0.0280496
0.926	1	3.77274e-16	0.942188	0.0233659	0.924024	0.0280496
0.927	1	3.77274e-16	0.943317	0.0228572	0.924024	0.0280496
0.928	1	3.77274e-16	0.94551	0.0222752	0.924024	0.0280496
0.929	1	3.77274e-16	0.94551	0.0222752	0.926882	0.0275794
0.93	1	3.77274e-16	0.94593	0.021989	0.926882	0.0275794
0.931	1	3.77274e-16	0.94593	0.021989	0.931254	0.0268371
0.932	1	3.77274e-16	0.94593	0.021989	0.931254	0.0268371
0.933	1	3.77274e-16	0.947348	0.0215196	0.935421	0.0240207
0.934	1	3.77274e-16	0.950251	0.0208688	0.935421	0.0240207
0.935	1	3.77274e-16	0.950671	0.020554	0.941102	0.0208852
0.936	1	3.77274e-16	0.950671	0.020554	0.941102	0.0208852
0.937	1	3.77274e-16	0.95109	0.0202429	0.941102	0.0208852
0.938	1	3.77274e-16	0.95109	0.0202429	0.941102	0.0208852
0.939	1	3.77274e-16	0.95235	0.0193345	0.941102	0.0208852
0.94	1	3.77274e-16	0.95277	0.0190406	0.941102	0.0208852
0.941	1	3.77274e-16	0.953189	0.0187514	0.941102	0.0208852
0.942	1	3.77274e-16	0.954738	0.0179284	0.942618	0.0202113
0.943	1	3.77274e-16	0.954738	0.0179284	0.942618	0.0202113
0.944	1	3.77274e-16	0.955447	0.017693	0.942618	0.0202113
0.945	1	3.77274e-16	0.955447	0.017693	0.944133	0.0196314
0.946	1	3.77274e-16	0.956287	0.0171225	0.944133	0.0196314
0.947	1	3.77274e-16	0.956707	0.0168457	0.944133	0.0196314
0.948	1	3.77274e-16	0.957127	0.0165749	0.944133	0.0196314
0.949	1	3.77274e-16	0.957127	0.0165749	0.944133	0.0196314
0.95	1	3.77274e-16	0.957127	0.0165749	0.944133	0.0196314
0.951	1	3.77274e-16	0.957127	0.0165749	0.945648	0.0191542
0.952	1	3.77274e-16	0.957547	0.0163104	0.945648	0.0191542
0.953	1	3.77274e-16	0.958256	0.016064	0.945648	0.0191542
0.954	1	3.77274e-16	0.95965	0.0160477	0.945648	0.0191542
0.955	1	3.77274e-16	0.961334	0.0161161	0.947163	0.0187873
0.956	1	3.77274e-16	0.961754	0.0158484	0.947163	0.0187873
0.957	1	3.77274e-16	0.962463	0.0156338	0.951535	0.0179742
0.958	1	3.77274e-16	0.964012	0.0149041	0.951535	0.0179742
0.959	1	3.77274e-16	0.965406	0.0149883	0.951535	0.0179742
0.96	1	3.77274e-16	0.966246	0.014488	0.954392	0.017856
0.961	1	3.77274e-16	0.966246	0.014488	0.954392	0.017856
0.962	1	3.77274e-16	0.968439	0.0136605	0.95725	0.0181915
0.963	1	3.77274e-16	0.969834	0.0137915	0.95725	0.0181915
0.964	1	3.77274e-16	0.970543	0.013549	0.95725	0.0181915
0.965	1	3.77274e-16	0.973156	0.0126706	0.95725	0.0181915
0.966	1	3.77274e-16	0.973575	0.0123848	0.958765	0.0178801
0.967	1	3.77274e-16	0.973575	0.0123848	0.958765	0.0178801
0.968	1	3.77274e-16	0.973575	0.0123848	0.958765	0.0178801
0.969	1	3.77274e-16	0.974285	0.0121201	0.962931	0.0143511
0.97	1	3.77274e-16	0.974285	0.0121201	0.967098	0.0112663
0.971	1	3.77274e-16	0.975833	0.0112995	0.967098	0.0112663
0.972	1	3.77274e-16	0.976543	0.0110889	0.967098	0.0112663
0.973	1	3.77274e-16	0.976543	0.0110889	0.967098	0.0112663
0.974	1	3.77274e-16	0.976963	0.0107938	0.968613	0.010676
0.975	1	3.77274e-16	0.978222	0.00996203	0.968613	0.010676
0.976	1	3.77274e-16	0.978931	0.0097498	0.970128	0.0102769
0.977	1	3.77274e-16	0.978931	0.0097498	0.974295	0.00741618
0.978	1	3.77274e-16	0.978931	0.0097498	0.977152	0.00768558
0.979	1	3.77274e-16	0.978931	0.0097498	0.977152	0.00768558
0.98	1	3.77274e-16	0.978931	0.0097498	0.977152	0.00768558
0.981	1	3.77274e-16	0.98035	0.00947151	0.981234	0.0089837
0.982	1	3.77274e-16	0.981479	0.00911144	0.981234	0.0089837
0.983	1	3.77274e-16	0.981479	0.00911144	0.982749	0.00827788
0.984	1	3.77274e-16	0.981898	0.00882298	0.982749	0.00827788
0.985	1	3.77274e-16	0.982608	0.00880041	0.982749	0.00827788
0.986	1	3.77274e-16	0.983027	0.00851513	0.982749	0.00827788
0.987	1	3.77274e-16	0.983867	0.00798029	0.982749	0.00827788
0.988	1	3.77274e-16	0.984707	0.00750151	0.982749	0.00827788
0.989	1	3.77274e-16	0.985836	0.00727935	0.982749	0.00827788
0.99	1	3.77274e-16	0.986545	0.00734088	0.986916	0.00591766
0.991	1	3.77274e-16	0.988094	0.00705565	0.988431	0.00492645
0.992	1	3.77274e-16	0.989353	0.00658846	0.988431	0.00492645
0.993	1	3.77274e-16	0.998451	0.000984774	0.991288	0.00534346
0.994	1	3.77274e-16	1	7.24628e-16	0.998485	0.00151515
0.995	1	3.77274e-16	1	7.24628e-16	1	4.65103e-16
0.996	1	3.77274e-16	1	7.24628e-16	1	4.65103e-16
0.997	1	3.77274e-16	1	7.24628e-16	1	4.65103e-16
0.998	1	3.77274e-16	1	7.24628e-16	1	4.65103e-16
0.999	1	3.77274e-16	1	7.24628e-16	1	4.65103e-16

## Sheet: 1g
DSI Bin	Naive Mean	Naive SEM	Brief Mean	Brief SEM	Extended Mean	Extended SEM
0	0	0	0.00294332	0.0013836	0.00285714	0.00285714
0.001	0.0246076	0.0236896	0.00630821	0.00259316	0.00285714	0.00285714
0.002	0.0484171	0.0474926	0.00743724	0.00278529	0.00285714	0.00285714
0.003	0.0500133	0.047279	0.0107593	0.00268448	0.00437229	0.00288001
0.004	0.0500133	0.047279	0.0151863	0.00396898	0.00722944	0.00553351
0.005	0.0508114	0.0471921	0.0199046	0.00586952	0.00874459	0.00576002
0.006	0.0516095	0.0471185	0.0246879	0.00700113	0.0128262	0.0056561
0.007	0.0566092	0.0464623	0.0305058	0.00654255	0.0128262	0.0056561
0.008	0.0611816	0.0458271	0.0319003	0.00606715	0.0169079	0.00800778
0.009	0.0619797	0.0457862	0.0351348	0.00732469	0.0169079	0.00800778
0.01	0.0627778	0.0457592	0.0368187	0.00672646	0.0226221	0.0114062
0.011	0.065754	0.0453999	0.0386569	0.00655324	0.0226221	0.0114062
0.012	0.0699556	0.0450322	0.0502399	0.0128556	0.0226221	0.0114062
0.013	0.0749554	0.0450082	0.0578604	0.016287	0.0324181	0.0141941
0.014	0.0757535	0.0449753	0.0582802	0.0162148	0.0324181	0.0141941
0.015	0.0765516	0.0449566	0.067338	0.0206401	0.0324181	0.0141941
0.016	0.104135	0.0675947	0.0785816	0.02028	0.0405813	0.019639
0.017	0.120551	0.0641935	0.0819447	0.0194369	0.0405813	0.019639
0.018	0.121349	0.0641107	0.0863718	0.020137	0.0405813	0.019639
0.019	0.122147	0.0640377	0.0901548	0.0194585	0.0462956	0.0201106
0.02	0.122147	0.0640377	0.0952928	0.0222825	0.0462956	0.0201106
0.021	0.122147	0.0640377	0.0978181	0.0239788	0.0462956	0.0201106
0.022	0.129156	0.0629826	0.104967	0.0239626	0.0478108	0.0195739
0.023	0.130752	0.0628583	0.113776	0.0238172	0.0493259	0.0191424
0.024	0.130752	0.0628583	0.116981	0.0230279	0.0575742	0.019919
0.025	0.133146	0.0627476	0.117955	0.0226492	0.0590894	0.0194526
0.026	0.136921	0.0622347	0.126209	0.0234839	0.0619465	0.0185195
0.027	0.16073	0.0855665	0.133254	0.0240158	0.0619465	0.0185195
0.028	0.169918	0.0844593	0.137434	0.0234168	0.0619465	0.0185195
0.029	0.17449	0.0839996	0.141508	0.0248125	0.0648036	0.0196237
0.03	0.17449	0.0839996	0.144166	0.023887	0.0705179	0.0204025
0.031	0.176884	0.0838682	0.146359	0.0247088	0.0748902	0.0195121
0.032	0.177682	0.0838395	0.160638	0.0295784	0.0777474	0.0210989
0.033	0.179279	0.083805	0.162742	0.0288687	0.0806045	0.0229332
0.034	0.179279	0.083805	0.164556	0.028355	0.0806045	0.0229332
0.035	0.179279	0.083805	0.172763	0.0277449	0.0806045	0.0229332
0.036	0.186288	0.0834152	0.178053	0.0271854	0.0834617	0.0228252
0.037	0.186288	0.0834152	0.189342	0.0317074	0.0920331	0.0269548
0.038	0.19086	0.083085	0.192374	0.0321937	0.0950634	0.0257909
0.039	0.191658	0.0830873	0.196029	0.0337457	0.0965785	0.0253251
0.04	0.195433	0.082872	0.199061	0.0342902	0.0965785	0.0253251
0.041	0.195433	0.082872	0.202561	0.035953	0.105118	0.0241975
0.042	0.228969	0.105315	0.202561	0.035953	0.105118	0.0241975
0.043	0.231945	0.105358	0.205766	0.035913	0.105118	0.0241975
0.044	0.232743	0.105329	0.209354	0.0362051	0.107975	0.0266237
0.045	0.239752	0.104903	0.213273	0.0377378	0.107975	0.0266237
0.046	0.239752	0.104903	0.221793	0.0389801	0.114913	0.0298131
0.047	0.259942	0.102468	0.222922	0.0384754	0.114913	0.0298131
0.048	0.267918	0.101397	0.223342	0.0383593	0.114913	0.0298131
0.049	0.285131	0.0997446	0.227261	0.0400301	0.118995	0.0310243
0.05	0.286727	0.0996226	0.22923	0.039326	0.123367	0.0327746
0.051	0.295501	0.0984482	0.233304	0.0408973	0.126224	0.0323876
0.052	0.299276	0.098526	0.236891	0.0410141	0.126224	0.0323876
0.053	0.306453	0.0977257	0.241034	0.0410763	0.129082	0.03225
0.054	0.30805	0.0976192	0.243137	0.0403287	0.13602	0.0356503
0.055	0.309646	0.0975388	0.246083	0.0423259	0.13602	0.0356503
0.056	0.31342	0.0977758	0.254166	0.0469857	0.151293	0.0344559
0.057	0.315016	0.0977264	0.254166	0.0469857	0.155374	0.036216
0.058	0.315016	0.0977264	0.259634	0.0482602	0.155374	0.036216
0.059	0.33223	0.0964367	0.266812	0.0517115	0.155374	0.036216
0.06	0.33223	0.0964367	0.276848	0.0511502	0.158231	0.0382772
0.061	0.333028	0.0964056	0.281896	0.0525112	0.161088	0.0404354
0.062	0.333826	0.0963811	0.284422	0.054767	0.161088	0.0404354
0.063	0.3376	0.0966166	0.285396	0.0544911	0.163946	0.0426758
0.064	0.339196	0.0965924	0.285396	0.0544911	0.165461	0.0419815
0.065	0.339196	0.0965924	0.291546	0.056756	0.176772	0.0444753
0.066	0.339196	0.0965924	0.2942	0.0560575	0.180938	0.0424352
0.067	0.339196	0.0965924	0.301997	0.0575308	0.18951	0.0437618
0.068	0.351619	0.0975712	0.313545	0.060277	0.195224	0.0435441
0.069	0.359426	0.0985972	0.319101	0.0594183	0.195224	0.0435441
0.07	0.3632	0.0988066	0.324705	0.060601	0.199306	0.044879
0.071	0.3632	0.0988066	0.331917	0.0606518	0.206245	0.0465704
0.072	0.3632	0.0988066	0.337735	0.0612474	0.213268	0.0463731
0.073	0.363998	0.0987947	0.33871	0.06098	0.216126	0.0484123
0.074	0.3682	0.097547	0.343074	0.0621866	0.218983	0.0484695
0.075	0.371176	0.0978384	0.346698	0.0625736	0.218983	0.0484695
0.076	0.371176	0.0978384	0.354798	0.0646341	0.218983	0.0484695
0.077	0.38138	0.0968803	0.356991	0.0648526	0.223355	0.0477493
0.078	0.387591	0.0981068	0.357411	0.0647276	0.228952	0.0483142
0.079	0.388389	0.0980693	0.362971	0.0636886	0.235891	0.0519026
0.08	0.388389	0.0980693	0.372024	0.0661491	0.235891	0.0519026
0.081	0.389188	0.0980383	0.375766	0.0658376	0.239972	0.05381
0.082	0.409586	0.100441	0.38192	0.0667859	0.239972	0.05381
0.083	0.417562	0.099521	0.385863	0.0680557	0.245686	0.0574783
0.084	0.419158	0.099433	0.387412	0.0674102	0.245686	0.0574783
0.085	0.422134	0.0997763	0.39175	0.0659836	0.245686	0.0574783
0.086	0.422134	0.0997763	0.400097	0.0673994	0.262421	0.0631958
0.087	0.422134	0.0997763	0.404104	0.0672593	0.263936	0.062316
0.088	0.422932	0.0997381	0.405363	0.0669171	0.263936	0.062316
0.089	0.430908	0.0990788	0.408685	0.0667836	0.269651	0.0641951
0.09	0.430908	0.0990788	0.411055	0.0661885	0.272681	0.0624923
0.091	0.431706	0.0990436	0.412449	0.0658536	0.272681	0.0624923
0.092	0.434101	0.0989762	0.414287	0.0648896	0.275538	0.0627063
0.093	0.435697	0.0989635	0.426545	0.0675944	0.277053	0.0618784
0.094	0.435697	0.0989635	0.432297	0.0668025	0.277053	0.0618784
0.095	0.437293	0.0989766	0.435885	0.0667975	0.277053	0.0618784
0.096	0.438091	0.0989927	0.437434	0.0661283	0.281135	0.0638084
0.097	0.446067	0.0985135	0.440512	0.0650595	0.288074	0.0675305
0.098	0.446865	0.098533	0.442705	0.0654961	0.292155	0.0697407
0.099	0.447663	0.0985589	0.448486	0.0661872	0.295012	0.0698794
0.1	0.447663	0.0985589	0.453846	0.0672708	0.299385	0.0693146
0.101	0.447663	0.0985589	0.454266	0.0671362	0.299385	0.0693146
0.102	0.457867	0.0975197	0.455106	0.0668742	0.303551	0.0667725
0.103	0.457867	0.0975197	0.459824	0.0694444	0.303551	0.0667725
0.104	0.461641	0.0980049	0.463478	0.0707442	0.305066	0.0659218
0.105	0.461641	0.0980049	0.466291	0.0695065	0.305066	0.0659218
0.106	0.46244	0.0980261	0.466711	0.0693765	0.307924	0.0662377
0.107	0.46244	0.0980261	0.470033	0.0695649	0.310781	0.0666746
0.108	0.468651	0.0997522	0.474107	0.0707839	0.316463	0.0632728
0.109	0.474862	0.101829	0.478181	0.0720625	0.31932	0.064747
0.11	0.474862	0.101829	0.481835	0.0735182	0.31932	0.064747
0.111	0.48204	0.101323	0.48323	0.0731168	0.31932	0.064747
0.112	0.485016	0.101861	0.486019	0.0723472	0.322177	0.0663116
0.113	0.485016	0.101861	0.488632	0.0729005	0.323692	0.0654348
0.114	0.492025	0.104155	0.494081	0.0741632	0.325207	0.0645816
0.115	0.497025	0.103291	0.496918	0.0725357	0.330921	0.0666149
0.116	0.498621	0.103289	0.501541	0.0718366	0.330921	0.0666149
0.117	0.499419	0.103298	0.504195	0.071061	0.333779	0.0671086
0.118	0.500217	0.103312	0.514087	0.0730803	0.333779	0.0671086
0.119	0.500217	0.103312	0.524558	0.0746285	0.338151	0.0679249
0.12	0.500217	0.103312	0.53361	0.0770342	0.343748	0.0688705
0.121	0.500217	0.103312	0.535005	0.0766028	0.343748	0.0688705
0.122	0.501813	0.10336	0.538038	0.0769886	0.345263	0.0680753
0.123	0.510217	0.0966863	0.54065	0.0775657	0.345263	0.0680753
0.124	0.510217	0.0966863	0.544724	0.0788358	0.34812	0.0697385
0.125	0.511015	0.0967101	0.545144	0.0787073	0.34812	0.0697385
0.126	0.522017	0.0958108	0.545144	0.0787073	0.349635	0.0689709
0.127	0.523613	0.0958638	0.549324	0.0787222	0.356574	0.0724954
0.128	0.527815	0.0949193	0.549324	0.0787222	0.356574	0.0724954
0.129	0.527815	0.0949193	0.553658	0.0786318	0.364822	0.0718147
0.13	0.527815	0.0949193	0.555342	0.0779218	0.367679	0.0734809
0.131	0.528613	0.0949502	0.561609	0.0798221	0.371761	0.0755445
0.132	0.532815	0.0941783	0.566262	0.0806049	0.374791	0.0739883
0.133	0.543019	0.0941385	0.567681	0.0798641	0.377648	0.0756474
0.134	0.556422	0.0862531	0.570206	0.0818468	0.380506	0.0757774
0.135	0.556422	0.0862531	0.572399	0.0824846	0.380506	0.0757774
0.136	0.55722	0.0862602	0.574502	0.0816529	0.383363	0.0774772
0.137	0.563172	0.0870023	0.575342	0.0813714	0.387444	0.0794977
0.138	0.563172	0.0870023	0.578664	0.0815521	0.387444	0.0794977
0.139	0.566947	0.0875237	0.581566	0.0819266	0.387444	0.0794977
0.14	0.568543	0.087547	0.585611	0.0819682	0.388959	0.0787454
0.141	0.575293	0.0888649	0.59066	0.0828979	0.388959	0.0787454
0.142	0.576091	0.0888854	0.594447	0.0813577	0.397413	0.0818017
0.143	0.576889	0.088913	0.594447	0.0813577	0.397413	0.0818017
0.144	0.576889	0.088913	0.595422	0.0810315	0.400271	0.0834787
0.145	0.576889	0.088913	0.596397	0.0807158	0.400271	0.0834787
0.146	0.579866	0.0896927	0.598524	0.0796339	0.400271	0.0834787
0.147	0.579866	0.0896927	0.600628	0.0788125	0.400271	0.0834787
0.148	0.579866	0.0896927	0.601337	0.0784615	0.400271	0.0834787
0.149	0.579866	0.0896927	0.606357	0.0781689	0.400271	0.0834787
0.15	0.580664	0.0897228	0.607196	0.0778659	0.414318	0.0801559
0.151	0.580664	0.0897228	0.610784	0.0780818	0.414318	0.0801559
0.152	0.590868	0.0901271	0.611623	0.0777852	0.417175	0.0802065
0.153	0.590868	0.0901271	0.618026	0.0797558	0.417175	0.0802065
0.154	0.590868	0.0901271	0.62126	0.0813525	0.428539	0.0738305
0.155	0.591666	0.0901491	0.625728	0.079867	0.428539	0.0738305
0.156	0.593262	0.0902142	0.629643	0.0797837	0.428539	0.0738305
0.157	0.593262	0.0902142	0.632545	0.0801036	0.428539	0.0738305
0.158	0.593262	0.0902142	0.634229	0.0794261	0.428539	0.0738305
0.159	0.59406	0.0902573	0.635358	0.0789117	0.435768	0.0731583
0.16	0.594858	0.0903074	0.638171	0.0777295	0.43985	0.0751375
0.161	0.595656	0.0903646	0.638171	0.0777295	0.449646	0.0790378
0.162	0.606659	0.0918657	0.646896	0.0805423	0.449646	0.0790378
0.163	0.606659	0.0918657	0.646896	0.0805423	0.456585	0.0827853
0.164	0.606659	0.0918657	0.650101	0.080814	0.456585	0.0827853
0.165	0.606659	0.0918657	0.650521	0.0806603	0.460957	0.083563
0.166	0.607457	0.091921	0.650941	0.0805085	0.460957	0.083563
0.167	0.608255	0.0919832	0.655238	0.0804544	0.465124	0.0812653
0.168	0.622869	0.08631	0.658443	0.0808128	0.465124	0.0812653
0.169	0.622869	0.08631	0.661345	0.0812517	0.465124	0.0812653
0.17	0.631643	0.0859013	0.664023	0.0800536	0.472147	0.0791913
0.171	0.634619	0.0866332	0.668874	0.0798909	0.472147	0.0791913
0.172	0.634619	0.0866332	0.670293	0.0791721	0.475005	0.0808931
0.173	0.634619	0.0866332	0.676023	0.0813735	0.47652	0.0799547
0.174	0.634619	0.0866332	0.68003	0.0815654	0.480601	0.0820247
0.175	0.635418	0.0866832	0.682223	0.0824614	0.486198	0.0833315
0.176	0.636216	0.0867405	0.682223	0.0824614	0.487713	0.082439
0.177	0.636216	0.0867405	0.683063	0.0821376	0.487713	0.082439
0.178	0.639192	0.0875575	0.686688	0.0824097	0.487713	0.082439
0.179	0.639192	0.0875575	0.687817	0.0818818	0.490571	0.0840643
0.18	0.639192	0.0875575	0.689786	0.0810412	0.495116	0.0815108
0.181	0.640788	0.0876838	0.693928	0.081277	0.495116	0.0815108
0.182	0.641586	0.0877577	0.69725	0.0817125	0.497973	0.0832134
0.183	0.641586	0.0877577	0.69725	0.0817125	0.497973	0.0832134
0.184	0.645788	0.0867224	0.698379	0.081186	0.504997	0.080871
0.185	0.650788	0.0859502	0.701701	0.0816765	0.504997	0.080871
0.186	0.651586	0.0860274	0.703095	0.0811726	0.510679	0.0778297
0.187	0.651586	0.0860274	0.707127	0.0813482	0.519423	0.0777512
0.188	0.655787	0.0853725	0.710752	0.0815861	0.519423	0.0777512
0.189	0.655787	0.0853725	0.715351	0.0815855	0.52228	0.0777565
0.19	0.655787	0.0853725	0.716746	0.0810726	0.526653	0.0786846
0.191	0.656585	0.0854511	0.71998	0.0823016	0.52951	0.0787538
0.192	0.657383	0.0855372	0.725318	0.0827126	0.52951	0.0787538
0.193	0.657383	0.0855372	0.726713	0.0822058	0.532367	0.0789265
0.194	0.658182	0.0856306	0.727422	0.0818426	0.535397	0.0772008
0.195	0.658182	0.0856306	0.728262	0.0815114	0.539564	0.0748316
0.196	0.658182	0.0856306	0.730455	0.0825014	0.542421	0.0750536
0.197	0.65898	0.0857313	0.730874	0.0823383	0.542421	0.0750536
0.198	0.671955	0.0859462	0.732689	0.0816734	0.545278	0.0753833
0.199	0.674932	0.0868046	0.734947	0.0806181	0.545278	0.0753833
0.2	0.674932	0.0868046	0.73747	0.0795871	0.545278	0.0753833
0.201	0.674932	0.0868046	0.738865	0.0790875	0.545278	0.0753833
0.202	0.685136	0.0881647	0.739574	0.0787186	0.548309	0.0735976
0.203	0.685136	0.0881647	0.741123	0.078035	0.552475	0.0712244
0.204	0.690135	0.0880385	0.741123	0.078035	0.55399	0.0703109
0.205	0.694337	0.0880301	0.742252	0.0775142	0.558157	0.0680551
0.206	0.695135	0.0881072	0.742252	0.0775142	0.558157	0.0680551
0.207	0.695933	0.0881915	0.745195	0.0763321	0.561014	0.0684034
0.208	0.698909	0.0890107	0.748274	0.0751262	0.562529	0.0674464
0.209	0.703111	0.0891646	0.749668	0.07464	0.562529	0.0674464
0.21	0.703111	0.0891646	0.751063	0.0741637	0.562529	0.0674464
0.211	0.710918	0.0904429	0.751772	0.0737877	0.562529	0.0674464
0.212	0.711717	0.0905265	0.752611	0.0734739	0.564045	0.06651
0.213	0.722129	0.0922626	0.753031	0.0733201	0.566902	0.0669561
0.214	0.722927	0.0923364	0.75416	0.0727909	0.566902	0.0669561
0.215	0.722927	0.0923364	0.757239	0.0716216	0.568417	0.0660312
0.216	0.727927	0.0928222	0.757658	0.0714673	0.572583	0.0637286
0.217	0.728725	0.0929032	0.758078	0.0713151	0.572583	0.0637286
0.218	0.728725	0.0929032	0.759053	0.0710073	0.575441	0.0655159
0.219	0.728725	0.0929032	0.760182	0.0704705	0.578298	0.067377
0.22	0.728725	0.0929032	0.76202	0.0695613	0.578298	0.067377
0.221	0.729523	0.0929911	0.76202	0.0695613	0.581155	0.069306
0.222	0.729523	0.0929911	0.765225	0.0698781	0.584012	0.0697052
0.223	0.729523	0.0929911	0.767594	0.0690953	0.588179	0.0676087
0.224	0.729523	0.0929911	0.768304	0.0687102	0.589694	0.0666151
0.225	0.730321	0.0930857	0.769433	0.0681694	0.589694	0.0666151
0.226	0.735321	0.0937534	0.77156	0.0670562	0.591209	0.0656413
0.227	0.742331	0.0955176	0.77156	0.0670562	0.591209	0.0656413
0.228	0.743129	0.0956152	0.77351	0.0664378	0.591209	0.0656413
0.229	0.746105	0.0962355	0.775348	0.0655365	0.594066	0.0661084
0.23	0.746105	0.0962355	0.776477	0.0650071	0.598148	0.0674465
0.231	0.746105	0.0962355	0.779555	0.0638733	0.598148	0.0674465
0.232	0.746105	0.0962355	0.779975	0.0637006	0.599663	0.0664799
0.233	0.746903	0.0963349	0.780395	0.0635303	0.601178	0.0655341
0.234	0.747701	0.0964407	0.780395	0.0635303	0.601178	0.0655341
0.235	0.747701	0.0964407	0.780395	0.0635303	0.601178	0.0655341
0.236	0.753912	0.0983957	0.780395	0.0635303	0.602693	0.06461
0.237	0.753912	0.0983957	0.783473	0.0624239	0.608408	0.066971
0.238	0.753912	0.0983957	0.785022	0.0617132	0.609923	0.066069
0.239	0.76109	0.0996077	0.785022	0.0617132	0.609923	0.066069
0.24	0.76109	0.0996077	0.787126	0.0608983	0.609923	0.066069
0.241	0.76109	0.0996077	0.787126	0.0608983	0.609923	0.066069
0.242	0.76109	0.0996077	0.78852	0.0604594	0.609923	0.066069
0.243	0.761888	0.0996986	0.78852	0.0604594	0.609923	0.066069
0.244	0.764864	0.100407	0.790204	0.0598326	0.615605	0.0628338
0.245	0.764864	0.100407	0.791179	0.05959	0.619686	0.0642222
0.246	0.765662	0.1005	0.792308	0.0590403	0.621201	0.0633042
0.247	0.77146	0.101385	0.796488	0.0590508	0.621201	0.0633042
0.248	0.779864	0.0931817	0.796488	0.0590508	0.626798	0.0640193
0.249	0.780662	0.093284	0.796907	0.0588686	0.629655	0.0658306
0.25	0.786873	0.0954179	0.798591	0.0582556	0.632512	0.0661898
0.251	0.786873	0.0954179	0.798591	0.0582556	0.636679	0.0638669
0.252	0.788469	0.0956203	0.799566	0.0580372	0.640846	0.0617381
0.253	0.790065	0.0958488	0.799566	0.0580372	0.640846	0.0617381
0.254	0.790863	0.0959728	0.804193	0.0562997	0.640846	0.0617381
0.255	0.792459	0.0962402	0.804193	0.0562997	0.640846	0.0617381
0.256	0.792459	0.0962402	0.804613	0.0561121	0.640846	0.0617381
0.257	0.796661	0.0969832	0.804613	0.0561121	0.643703	0.0621567
0.258	0.800863	0.097901	0.806562	0.0557552	0.643703	0.0621567
0.259	0.800863	0.097901	0.809767	0.0560805	0.643703	0.0621567
0.26	0.800863	0.097901	0.810897	0.0554868	0.647784	0.0637637
0.261	0.800863	0.097901	0.811736	0.0551036	0.647784	0.0637637
0.262	0.809266	0.0898387	0.814941	0.055595	0.647784	0.0637637
0.263	0.810064	0.0899674	0.815916	0.0554114	0.650642	0.0642507
0.264	0.810862	0.090103	0.816625	0.0550034	0.650642	0.0642507
0.265	0.81166	0.0902454	0.817045	0.0548078	0.652157	0.0632385
0.266	0.812459	0.0903947	0.819238	0.0556771	0.659354	0.0590953
0.267	0.812459	0.0903947	0.819658	0.0554837	0.659354	0.0590953
0.268	0.812459	0.0903947	0.820787	0.0548841	0.660869	0.0580847
0.269	0.814055	0.0907135	0.825541	0.0546991	0.662384	0.0570963
0.27	0.814055	0.0907135	0.825541	0.0546991	0.662384	0.0570963
0.271	0.814055	0.0907135	0.825961	0.0545081	0.662384	0.0570963
0.272	0.814055	0.0907135	0.825961	0.0545081	0.669408	0.0567861
0.273	0.814055	0.0907135	0.827775	0.0539235	0.670923	0.0557683
0.274	0.814055	0.0907135	0.827775	0.0539235	0.676637	0.0580404
0.275	0.814055	0.0907135	0.829459	0.053309	0.676637	0.0580404
0.276	0.817031	0.0913214	0.832781	0.0536014	0.68101	0.0589697
0.277	0.817031	0.0913214	0.837115	0.0537036	0.683867	0.0594401
0.278	0.817031	0.0913214	0.838509	0.0533014	0.689464	0.0598167
0.279	0.817031	0.0913214	0.838929	0.0531087	0.689464	0.0598167
0.28	0.817031	0.0913214	0.839349	0.0529187	0.689464	0.0598167
0.281	0.817829	0.0914855	0.839349	0.0529187	0.690979	0.0588685
0.282	0.817829	0.0914855	0.840189	0.0525466	0.696575	0.0595284
0.283	0.820805	0.0921801	0.841163	0.0523454	0.696575	0.0595284
0.284	0.820805	0.0921801	0.842558	0.0519752	0.696575	0.0595284
0.285	0.820805	0.0921801	0.842978	0.0517914	0.699433	0.0599791
0.286	0.820805	0.0921801	0.847577	0.052272	0.702463	0.0581795
0.287	0.820805	0.0921801	0.847997	0.0520894	0.702463	0.0581795
0.288	0.820805	0.0921801	0.847997	0.0520894	0.702463	0.0581795
0.289	0.822401	0.092517	0.848417	0.0519094	0.702463	0.0581795
0.29	0.822401	0.092517	0.848417	0.0519094	0.703978	0.0573186
0.291	0.823997	0.0928801	0.850101	0.0512817	0.703978	0.0573186
0.292	0.832401	0.0849298	0.850101	0.0512817	0.703978	0.0573186
0.293	0.832401	0.0849298	0.85123	0.0506433	0.705493	0.0564853
0.294	0.832401	0.0849298	0.852069	0.050282	0.705493	0.0564853
0.295	0.832401	0.0849298	0.852909	0.0499322	0.709865	0.0562113
0.296	0.832401	0.0849298	0.854458	0.0491268	0.709865	0.0562113
0.297	0.832401	0.0849298	0.855876	0.04821	0.709865	0.0562113
0.298	0.832401	0.0849298	0.855876	0.04821	0.709865	0.0562113
0.299	0.832401	0.0849298	0.857271	0.0478465	0.714032	0.053573
0.3	0.832401	0.0849298	0.85798	0.0473896	0.714032	0.053573
0.301	0.832401	0.0849298	0.858955	0.0472138	0.714032	0.053573
0.302	0.832401	0.0849298	0.858955	0.0472138	0.714032	0.053573
0.303	0.832401	0.0849298	0.858955	0.0472138	0.715547	0.052717
0.304	0.832401	0.0849298	0.860639	0.0465977	0.718404	0.0533542
0.305	0.833199	0.0851258	0.860639	0.0465977	0.718404	0.0533542
0.306	0.833199	0.0851258	0.860639	0.0465977	0.71992	0.0525178
0.307	0.833199	0.0851258	0.863844	0.047557	0.71992	0.0525178
0.308	0.841602	0.0772771	0.864553	0.0471031	0.724086	0.0499091
0.309	0.850804	0.0697745	0.865262	0.0466557	0.724086	0.0499091
0.31	0.859207	0.062242	0.865971	0.0462148	0.729768	0.0465637
0.311	0.859207	0.062242	0.867786	0.0456595	0.732798	0.044737
0.312	0.859207	0.062242	0.86876	0.0455101	0.734314	0.0438737
0.313	0.859207	0.062242	0.86918	0.0453169	0.734314	0.0438737
0.314	0.860005	0.0624759	0.870864	0.0447281	0.734314	0.0438737
0.315	0.860005	0.0624759	0.872813	0.0445195	0.734314	0.0438737
0.316	0.860005	0.0624759	0.873942	0.0438564	0.734314	0.0438737
0.317	0.860005	0.0624759	0.874652	0.0434004	0.73848	0.0414068
0.318	0.860005	0.0624759	0.874652	0.0434004	0.739995	0.0404903
0.319	0.860005	0.0624759	0.878277	0.0442988	0.741511	0.0396104
0.32	0.860005	0.0624759	0.882456	0.0454924	0.741511	0.0396104
0.321	0.860005	0.0624759	0.883166	0.0450395	0.743026	0.0387699
0.322	0.860005	0.0624759	0.884295	0.0443819	0.747398	0.0398802
0.323	0.860005	0.0624759	0.885713	0.0435035	0.747398	0.0398802
0.324	0.860005	0.0624759	0.886972	0.0428662	0.747398	0.0398802
0.325	0.860005	0.0624759	0.887392	0.0426599	0.752995	0.0405481
0.326	0.878613	0.0535787	0.888521	0.0420106	0.752995	0.0405481
0.327	0.878613	0.0535787	0.888521	0.0420106	0.757076	0.0423091
0.328	0.878613	0.0535787	0.889496	0.0418877	0.757076	0.0423091
0.329	0.878613	0.0535787	0.889496	0.0418877	0.757076	0.0423091
0.33	0.878613	0.0535787	0.890205	0.0414442	0.759934	0.0440588
0.331	0.882814	0.0545523	0.890625	0.0412345	0.759934	0.0440588
0.332	0.882814	0.0545523	0.890625	0.0412345	0.759934	0.0440588
0.333	0.882814	0.0545523	0.891045	0.041028	0.759934	0.0440588
0.334	0.882814	0.0545523	0.891465	0.0408247	0.759934	0.0440588
0.335	0.882814	0.0545523	0.891465	0.0408247	0.759934	0.0440588
0.336	0.882814	0.0545523	0.892439	0.0407122	0.759934	0.0440588
0.337	0.882814	0.0545523	0.892439	0.0407122	0.759934	0.0440588
0.338	0.882814	0.0545523	0.893414	0.0406228	0.764015	0.0459845
0.339	0.882814	0.0545523	0.893414	0.0406228	0.764015	0.0459845
0.34	0.887016	0.055826	0.894808	0.0403493	0.764015	0.0459845
0.341	0.887814	0.056034	0.898988	0.0417571	0.764015	0.0459845
0.342	0.887814	0.056034	0.898988	0.0417571	0.766872	0.0461879
0.343	0.888612	0.0562525	0.898988	0.0417571	0.769729	0.0465662
0.344	0.888612	0.0562525	0.898988	0.0417571	0.771245	0.0458079
0.345	0.888612	0.0562525	0.899408	0.0415516	0.771245	0.0458079
0.346	0.88941	0.0564814	0.900117	0.0410849	0.77579	0.0437697
0.347	0.88941	0.0564814	0.900117	0.0410849	0.77579	0.0437697
0.348	0.88941	0.0564814	0.900117	0.0410849	0.77579	0.0437697
0.349	0.88941	0.0564814	0.900826	0.0406253	0.77579	0.0437697
0.35	0.88941	0.0564814	0.901246	0.0404154	0.77579	0.0437697
0.351	0.88941	0.0564814	0.902641	0.0401586	0.77579	0.0437697
0.352	0.88941	0.0564814	0.904035	0.0399244	0.77579	0.0437697
0.353	0.88941	0.0564814	0.90501	0.0399194	0.77579	0.0437697
0.354	0.88941	0.0564814	0.906428	0.0389755	0.77579	0.0437697
0.355	0.88941	0.0564814	0.906428	0.0389755	0.77579	0.0437697
0.356	0.88941	0.0564814	0.907138	0.0385145	0.77579	0.0437697
0.357	0.88941	0.0564814	0.907847	0.0380611	0.77579	0.0437697
0.358	0.892386	0.0571611	0.908267	0.0378382	0.779957	0.0407726
0.359	0.892386	0.0571611	0.908267	0.0378382	0.784123	0.0379966
0.36	0.896161	0.0582051	0.908976	0.0373884	0.784123	0.0379966
0.361	0.896161	0.0582051	0.908976	0.0373884	0.785639	0.0372257
0.362	0.896161	0.0582051	0.909396	0.0371646	0.785639	0.0372257
0.363	0.896161	0.0582051	0.910105	0.0367187	0.785639	0.0372257
0.364	0.896161	0.0582051	0.910814	0.0362812	0.785639	0.0372257
0.365	0.896161	0.0582051	0.911943	0.0356188	0.785639	0.0372257
0.366	0.896161	0.0582051	0.911943	0.0356188	0.785639	0.0372257
0.367	0.896161	0.0582051	0.911943	0.0356188	0.785639	0.0372257
0.368	0.906365	0.057959	0.911943	0.0356188	0.785639	0.0372257
0.369	0.906365	0.057959	0.911943	0.0356188	0.785639	0.0372257
0.37	0.906365	0.057959	0.914201	0.0343047	0.785639	0.0372257
0.371	0.906365	0.057959	0.916435	0.0335811	0.78972	0.0393489
0.372	0.906365	0.057959	0.916435	0.0335811	0.78972	0.0393489
0.373	0.906365	0.057959	0.91741	0.0335711	0.78972	0.0393489
0.374	0.930174	0.0578492	0.91741	0.0335711	0.78972	0.0393489
0.375	0.930174	0.0578492	0.918119	0.0331336	0.78972	0.0393489
0.376	0.930174	0.0578492	0.918539	0.0329025	0.78972	0.0393489
0.377	0.930174	0.0578492	0.918539	0.0329025	0.78972	0.0393489
0.378	0.930174	0.0578492	0.918539	0.0329025	0.78972	0.0393489
0.379	0.930174	0.0578492	0.918539	0.0329025	0.78972	0.0393489
0.38	0.930174	0.0578492	0.918959	0.0326752	0.78972	0.0393489
0.381	0.930174	0.0578492	0.920377	0.0318095	0.78972	0.0393489
0.382	0.930174	0.0578492	0.921506	0.0311533	0.78972	0.0393489
0.383	0.930174	0.0578492	0.922481	0.0311474	0.78972	0.0393489
0.384	0.930174	0.0578492	0.922481	0.0311474	0.78972	0.0393489
0.385	0.930972	0.0580022	0.922481	0.0311474	0.78972	0.0393489
0.386	0.930972	0.0580022	0.92319	0.0307305	0.78972	0.0393489
0.387	0.930972	0.0580022	0.92361	0.0304881	0.78972	0.0393489
0.388	0.930972	0.0580022	0.92361	0.0304881	0.78972	0.0393489
0.389	0.930972	0.0580022	0.92361	0.0304881	0.791235	0.0386244
0.39	0.930972	0.0580022	0.92403	0.0302495	0.794092	0.0388913
0.391	0.941176	0.0588235	0.92403	0.0302495	0.794092	0.0388913
0.392	0.941176	0.0588235	0.925004	0.0302649	0.794092	0.0388913
0.393	0.941176	0.0588235	0.925004	0.0302649	0.794092	0.0388913
0.394	0.941176	0.0588235	0.925004	0.0302649	0.794092	0.0388913
0.395	0.941176	0.0588235	0.925004	0.0302649	0.794092	0.0388913
0.396	0.941176	0.0588235	0.925424	0.0300277	0.79695	0.0403878
0.397	0.941176	0.0588235	0.925424	0.0300277	0.79695	0.0403878
0.398	0.941176	0.0588235	0.926133	0.0296014	0.79695	0.0403878
0.399	0.941176	0.0588235	0.926133	0.0296014	0.79695	0.0403878
0.4	0.941176	0.0588235	0.926133	0.0296014	0.79695	0.0403878
0.401	0.941176	0.0588235	0.927108	0.0296417	0.798465	0.0396856
0.402	0.941176	0.0588235	0.928083	0.0297139	0.802837	0.0406688
0.403	0.941176	0.0588235	0.928503	0.0294707	0.805694	0.0409691
0.404	0.941176	0.0588235	0.929632	0.0287971	0.805694	0.0409691
0.405	0.941176	0.0588235	0.929632	0.0287971	0.805694	0.0409691
0.406	0.941176	0.0588235	0.930051	0.0285564	0.809776	0.0429159
0.407	0.941176	0.0588235	0.930761	0.0281273	0.809776	0.0429159
0.408	0.941176	0.0588235	0.930761	0.0281273	0.811291	0.0422765
0.409	0.941176	0.0588235	0.930761	0.0281273	0.811291	0.0422765
0.41	0.941176	0.0588235	0.930761	0.0281273	0.811291	0.0422765
0.411	0.941176	0.0588235	0.930761	0.0281273	0.811291	0.0422765
0.412	0.941176	0.0588235	0.930761	0.0281273	0.811291	0.0422765
0.413	0.94958	0.0504202	0.93147	0.0277098	0.812806	0.0416825
0.414	0.94958	0.0504202	0.932179	0.0273043	0.812806	0.0416825
0.415	0.94958	0.0504202	0.932888	0.0269114	0.812806	0.0416825
0.416	0.94958	0.0504202	0.933308	0.0266513	0.812806	0.0416825
0.417	0.94958	0.0504202	0.933308	0.0266513	0.814321	0.0411357
0.418	0.94958	0.0504202	0.933308	0.0266513	0.814321	0.0411357
0.419	0.94958	0.0504202	0.933728	0.0263953	0.814321	0.0411357
0.42	0.94958	0.0504202	0.934437	0.0260034	0.814321	0.0411357
0.421	0.94958	0.0504202	0.935832	0.0258143	0.814321	0.0411357
0.422	0.94958	0.0504202	0.936251	0.0255581	0.814321	0.0411357
0.423	0.94958	0.0504202	0.936251	0.0255581	0.815836	0.0406381
0.424	0.94958	0.0504202	0.936671	0.0253064	0.820003	0.0374359
0.425	0.94958	0.0504202	0.939284	0.0253335	0.820003	0.0374359
0.426	0.94958	0.0504202	0.939284	0.0253335	0.820003	0.0374359
0.427	0.94958	0.0504202	0.940259	0.0254143	0.820003	0.0374359
0.428	0.94958	0.0504202	0.940259	0.0254143	0.820003	0.0374359
0.429	0.94958	0.0504202	0.940259	0.0254143	0.820003	0.0374359
0.43	0.94958	0.0504202	0.940968	0.0249941	0.820003	0.0374359
0.431	0.957983	0.0420168	0.940968	0.0249941	0.8256	0.0391771
0.432	0.966387	0.0336134	0.940968	0.0249941	0.8256	0.0391771
0.433	0.966387	0.0336134	0.940968	0.0249941	0.829972	0.0388244
0.434	0.966387	0.0336134	0.940968	0.0249941	0.831487	0.0383667
0.435	0.966387	0.0336134	0.941388	0.0247377	0.834344	0.0386834
0.436	0.966387	0.0336134	0.941388	0.0247377	0.834344	0.0386834
0.437	0.966387	0.0336134	0.941388	0.0247377	0.838511	0.0353729
0.438	0.966387	0.0336134	0.942097	0.0243241	0.842678	0.0322615
0.439	0.966387	0.0336134	0.942097	0.0243241	0.842678	0.0322615
0.44	0.966387	0.0336134	0.942097	0.0243241	0.84705	0.0320663
0.441	0.966387	0.0336134	0.942097	0.0243241	0.84705	0.0320663
0.442	0.966387	0.0336134	0.942806	0.0239244	0.84705	0.0320663
0.443	0.97479	0.0252101	0.943781	0.0240288	0.848565	0.0314874
0.444	0.97479	0.0252101	0.94449	0.0236395	0.848565	0.0314874
0.445	0.97479	0.0252101	0.94449	0.0236395	0.848565	0.0314874
0.446	0.97479	0.0252101	0.94449	0.0236395	0.848565	0.0314874
0.447	0.97479	0.0252101	0.94491	0.0233647	0.848565	0.0314874
0.448	0.97479	0.0252101	0.94491	0.0233647	0.848565	0.0314874
0.449	0.97479	0.0252101	0.94491	0.0233647	0.85008	0.0309719
0.45	0.97479	0.0252101	0.94491	0.0233647	0.85008	0.0309719
0.451	0.97479	0.0252101	0.94491	0.0233647	0.85008	0.0309719
0.452	0.97479	0.0252101	0.946039	0.0227057	0.852938	0.0315898
0.453	0.97479	0.0252101	0.946748	0.0223331	0.852938	0.0315898
0.454	0.97479	0.0252101	0.946748	0.0223331	0.852938	0.0315898
0.455	0.97479	0.0252101	0.946748	0.0223331	0.852938	0.0315898
0.456	0.97479	0.0252101	0.946748	0.0223331	0.852938	0.0315898
0.457	0.97479	0.0252101	0.946748	0.0223331	0.852938	0.0315898
0.458	0.97479	0.0252101	0.946748	0.0223331	0.852938	0.0315898
0.459	0.97479	0.0252101	0.946748	0.0223331	0.852938	0.0315898
0.46	0.97479	0.0252101	0.947457	0.0219771	0.857104	0.0282989
0.461	0.97479	0.0252101	0.948167	0.0216384	0.857104	0.0282989
0.462	0.97479	0.0252101	0.949296	0.0210153	0.857104	0.0282989
0.463	0.97479	0.0252101	0.949296	0.0210153	0.857104	0.0282989
0.464	0.97479	0.0252101	0.949296	0.0210153	0.857104	0.0282989
0.465	0.97479	0.0252101	0.950005	0.0207067	0.857104	0.0282989
0.466	0.97479	0.0252101	0.950005	0.0207067	0.857104	0.0282989
0.467	0.97479	0.0252101	0.950005	0.0207067	0.858619	0.0277109
0.468	0.97479	0.0252101	0.950005	0.0207067	0.861476	0.0285441
0.469	0.97479	0.0252101	0.950714	0.020418	0.861476	0.0285441
0.47	0.97479	0.0252101	0.951554	0.0197953	0.861476	0.0285441
0.471	0.97479	0.0252101	0.951554	0.0197953	0.862992	0.0280047
0.472	0.97479	0.0252101	0.951554	0.0197953	0.862992	0.0280047
0.473	0.97479	0.0252101	0.951554	0.0197953	0.862992	0.0280047
0.474	0.97479	0.0252101	0.951974	0.01949	0.862992	0.0280047
0.475	0.97479	0.0252101	0.951974	0.01949	0.862992	0.0280047
0.476	0.97479	0.0252101	0.951974	0.01949	0.862992	0.0280047
0.477	0.97479	0.0252101	0.951974	0.01949	0.862992	0.0280047
0.478	0.97479	0.0252101	0.951974	0.01949	0.862992	0.0280047
0.479	0.97479	0.0252101	0.951974	0.01949	0.862992	0.0280047
0.48	0.97479	0.0252101	0.951974	0.01949	0.862992	0.0280047
0.481	0.97479	0.0252101	0.952393	0.0191891	0.862992	0.0280047
0.482	0.97479	0.0252101	0.952393	0.0191891	0.862992	0.0280047
0.483	0.97479	0.0252101	0.952393	0.0191891	0.862992	0.0280047
0.484	0.97479	0.0252101	0.952393	0.0191891	0.867158	0.0246906
0.485	0.97479	0.0252101	0.952393	0.0191891	0.867158	0.0246906
0.486	0.97479	0.0252101	0.952813	0.0188927	0.867158	0.0246906
0.487	0.97479	0.0252101	0.952813	0.0188927	0.867158	0.0246906
0.488	0.97479	0.0252101	0.952813	0.0188927	0.867158	0.0246906
0.489	0.983193	0.0168067	0.953522	0.0185869	0.867158	0.0246906
0.49	0.983193	0.0168067	0.953942	0.0182872	0.867158	0.0246906
0.491	0.991597	0.00840336	0.954362	0.0179922	0.867158	0.0246906
0.492	0.991597	0.00840336	0.954362	0.0179922	0.867158	0.0246906
0.493	0.991597	0.00840336	0.954782	0.0177023	0.867158	0.0246906
0.494	0.991597	0.00840336	0.954782	0.0177023	0.867158	0.0246906
0.495	0.991597	0.00840336	0.955202	0.0174177	0.867158	0.0246906
0.496	0.991597	0.00840336	0.955202	0.0174177	0.867158	0.0246906
0.497	0.991597	0.00840336	0.955202	0.0174177	0.871325	0.0216729
0.498	0.991597	0.00840336	0.955621	0.0171386	0.871325	0.0216729
0.499	0.991597	0.00840336	0.955621	0.0171386	0.874182	0.0227781
0.5	0.991597	0.00840336	0.955621	0.0171386	0.874182	0.0227781
0.501	0.991597	0.00840336	0.955621	0.0171386	0.874182	0.0227781
0.502	0.991597	0.00840336	0.956331	0.0168131	0.874182	0.0227781
0.503	0.991597	0.00840336	0.95704	0.0165117	0.874182	0.0227781
0.504	0.991597	0.00840336	0.95704	0.0165117	0.874182	0.0227781
0.505	0.991597	0.00840336	0.958015	0.0165643	0.874182	0.0227781
0.506	0.991597	0.00840336	0.958015	0.0165643	0.874182	0.0227781
0.507	0.991597	0.00840336	0.958989	0.0166738	0.874182	0.0227781
0.508	1	3.68219e-16	0.958989	0.0166738	0.874182	0.0227781
0.509	1	3.68219e-16	0.958989	0.0166738	0.874182	0.0227781
0.51	1	3.68219e-16	0.959409	0.0163755	0.874182	0.0227781
0.511	1	3.68219e-16	0.960249	0.0157956	0.874182	0.0227781
0.512	1	3.68219e-16	0.962861	0.0156649	0.874182	0.0227781
0.513	1	3.68219e-16	0.963836	0.0157929	0.874182	0.0227781
0.514	1	3.68219e-16	0.963836	0.0157929	0.874182	0.0227781
0.515	1	3.68219e-16	0.964545	0.0154418	0.874182	0.0227781
0.516	1	3.68219e-16	0.964965	0.0151444	0.877039	0.0241722
0.517	1	3.68219e-16	0.964965	0.0151444	0.877039	0.0241722
0.518	1	3.68219e-16	0.964965	0.0151444	0.877039	0.0241722
0.519	1	3.68219e-16	0.964965	0.0151444	0.877039	0.0241722
0.52	1	3.68219e-16	0.964965	0.0151444	0.877039	0.0241722
0.521	1	3.68219e-16	0.964965	0.0151444	0.878554	0.0234039
0.522	1	3.68219e-16	0.964965	0.0151444	0.878554	0.0234039
0.523	1	3.68219e-16	0.964965	0.0151444	0.878554	0.0234039
0.524	1	3.68219e-16	0.964965	0.0151444	0.878554	0.0234039
0.525	1	3.68219e-16	0.964965	0.0151444	0.878554	0.0234039
0.526	1	3.68219e-16	0.964965	0.0151444	0.878554	0.0234039
0.527	1	3.68219e-16	0.964965	0.0151444	0.878554	0.0234039
0.528	1	3.68219e-16	0.964965	0.0151444	0.878554	0.0234039
0.529	1	3.68219e-16	0.964965	0.0151444	0.878554	0.0234039
0.53	1	3.68219e-16	0.964965	0.0151444	0.881412	0.0242186
0.531	1	3.68219e-16	0.964965	0.0151444	0.881412	0.0242186
0.532	1	3.68219e-16	0.964965	0.0151444	0.881412	0.0242186
0.533	1	3.68219e-16	0.964965	0.0151444	0.885578	0.0214554
0.534	1	3.68219e-16	0.964965	0.0151444	0.885578	0.0214554
0.535	1	3.68219e-16	0.964965	0.0151444	0.885578	0.0214554
0.536	1	3.68219e-16	0.965674	0.0148079	0.885578	0.0214554
0.537	1	3.68219e-16	0.966384	0.0144982	0.885578	0.0214554
0.538	1	3.68219e-16	0.966803	0.014185	0.885578	0.0214554
0.539	1	3.68219e-16	0.966803	0.014185	0.885578	0.0214554
0.54	1	3.68219e-16	0.966803	0.014185	0.887093	0.0205682
0.541	1	3.68219e-16	0.966803	0.014185	0.887093	0.0205682
0.542	1	3.68219e-16	0.966803	0.014185	0.887093	0.0205682
0.543	1	3.68219e-16	0.967223	0.0138775	0.887093	0.0205682
0.544	1	3.68219e-16	0.967223	0.0138775	0.888609	0.0197575
0.545	1	3.68219e-16	0.967223	0.0138775	0.890124	0.0190331
0.546	1	3.68219e-16	0.968063	0.0132808	0.891639	0.0184051
0.547	1	3.68219e-16	0.968063	0.0132808	0.891639	0.0184051
0.548	1	3.68219e-16	0.968063	0.0132808	0.891639	0.0184051
0.549	1	3.68219e-16	0.969747	0.0131088	0.891639	0.0184051
0.55	1	3.68219e-16	0.970167	0.0128057	0.891639	0.0184051
0.551	1	3.68219e-16	0.970167	0.0128057	0.891639	0.0184051
0.552	1	3.68219e-16	0.97236	0.0131103	0.891639	0.0184051
0.553	1	3.68219e-16	0.97236	0.0131103	0.891639	0.0184051
0.554	1	3.68219e-16	0.97236	0.0131103	0.891639	0.0184051
0.555	1	3.68219e-16	0.97236	0.0131103	0.891639	0.0184051
0.556	1	3.68219e-16	0.97236	0.0131103	0.891639	0.0184051
0.557	1	3.68219e-16	0.97236	0.0131103	0.891639	0.0184051
0.558	1	3.68219e-16	0.97236	0.0131103	0.891639	0.0184051
0.559	1	3.68219e-16	0.97236	0.0131103	0.891639	0.0184051
0.56	1	3.68219e-16	0.97236	0.0131103	0.891639	0.0184051
0.561	1	3.68219e-16	0.97236	0.0131103	0.891639	0.0184051
0.562	1	3.68219e-16	0.97236	0.0131103	0.891639	0.0184051
0.563	1	3.68219e-16	0.97236	0.0131103	0.891639	0.0184051
0.564	1	3.68219e-16	0.97236	0.0131103	0.891639	0.0184051
0.565	1	3.68219e-16	0.97236	0.0131103	0.891639	0.0184051
0.566	1	3.68219e-16	0.974552	0.013762	0.893154	0.0178838
0.567	1	3.68219e-16	0.974972	0.0134593	0.893154	0.0178838
0.568	1	3.68219e-16	0.974972	0.0134593	0.893154	0.0178838
0.569	1	3.68219e-16	0.974972	0.0134593	0.893154	0.0178838
0.57	1	3.68219e-16	0.974972	0.0134593	0.893154	0.0178838
0.571	1	3.68219e-16	0.974972	0.0134593	0.893154	0.0178838
0.572	1	3.68219e-16	0.974972	0.0134593	0.894669	0.0174787
0.573	1	3.68219e-16	0.974972	0.0134593	0.894669	0.0174787
0.574	1	3.68219e-16	0.974972	0.0134593	0.894669	0.0174787
0.575	1	3.68219e-16	0.974972	0.0134593	0.896184	0.0171979
0.576	1	3.68219e-16	0.974972	0.0134593	0.897699	0.0170477
0.577	1	3.68219e-16	0.974972	0.0134593	0.897699	0.0170477
0.578	1	3.68219e-16	0.974972	0.0134593	0.897699	0.0170477
0.579	1	3.68219e-16	0.974972	0.0134593	0.899215	0.0170315
0.58	1	3.68219e-16	0.975392	0.013163	0.899215	0.0170315
0.581	1	3.68219e-16	0.975392	0.013163	0.90073	0.0171496
0.582	1	3.68219e-16	0.975392	0.013163	0.90073	0.0171496
0.583	1	3.68219e-16	0.975392	0.013163	0.90073	0.0171496
0.584	1	3.68219e-16	0.976101	0.0128003	0.907754	0.0145961
0.585	1	3.68219e-16	0.976101	0.0128003	0.907754	0.0145961
0.586	1	3.68219e-16	0.976101	0.0128003	0.907754	0.0145961
0.587	1	3.68219e-16	0.976521	0.0124978	0.907754	0.0145961
0.588	1	3.68219e-16	0.976521	0.0124978	0.907754	0.0145961
0.589	1	3.68219e-16	0.976521	0.0124978	0.907754	0.0145961
0.59	1	3.68219e-16	0.976941	0.0122022	0.907754	0.0145961
0.591	1	3.68219e-16	0.976941	0.0122022	0.907754	0.0145961
0.592	1	3.68219e-16	0.97765	0.0118425	0.907754	0.0145961
0.593	1	3.68219e-16	0.978359	0.0115152	0.907754	0.0145961
0.594	1	3.68219e-16	0.978779	0.0111988	0.907754	0.0145961
0.595	1	3.68219e-16	0.978779	0.0111988	0.907754	0.0145961
0.596	1	3.68219e-16	0.979199	0.0108894	0.907754	0.0145961
0.597	1	3.68219e-16	0.979199	0.0108894	0.907754	0.0145961
0.598	1	3.68219e-16	0.979199	0.0108894	0.907754	0.0145961
0.599	1	3.68219e-16	0.979619	0.0105875	0.907754	0.0145961
0.6	1	3.68219e-16	0.980039	0.010294	0.907754	0.0145961
0.601	1	3.68219e-16	0.980039	0.010294	0.907754	0.0145961
0.602	1	3.68219e-16	0.980748	0.00994248	0.907754	0.0145961
0.603	1	3.68219e-16	0.981457	0.00963046	0.907754	0.0145961
0.604	1	3.68219e-16	0.981457	0.00963046	0.907754	0.0145961
0.605	1	3.68219e-16	0.982166	0.00936186	0.907754	0.0145961
0.606	1	3.68219e-16	0.982166	0.00936186	0.907754	0.0145961
0.607	1	3.68219e-16	0.982166	0.00936186	0.907754	0.0145961
0.608	1	3.68219e-16	0.982166	0.00936186	0.907754	0.0145961
0.609	1	3.68219e-16	0.982166	0.00936186	0.907754	0.0145961
0.61	1	3.68219e-16	0.982166	0.00936186	0.907754	0.0145961
0.611	1	3.68219e-16	0.982166	0.00936186	0.907754	0.0145961
0.612	1	3.68219e-16	0.982166	0.00936186	0.907754	0.0145961
0.613	1	3.68219e-16	0.982166	0.00936186	0.907754	0.0145961
0.614	1	3.68219e-16	0.982166	0.00936186	0.907754	0.0145961
0.615	1	3.68219e-16	0.982166	0.00936186	0.907754	0.0145961
0.616	1	3.68219e-16	0.982586	0.00902827	0.907754	0.0145961
0.617	1	3.68219e-16	0.982586	0.00902827	0.907754	0.0145961
0.618	1	3.68219e-16	0.982586	0.00902827	0.907754	0.0145961
0.619	1	3.68219e-16	0.982586	0.00902827	0.907754	0.0145961
0.62	1	3.68219e-16	0.982586	0.00902827	0.907754	0.0145961
0.621	1	3.68219e-16	0.982586	0.00902827	0.907754	0.0145961
0.622	1	3.68219e-16	0.982586	0.00902827	0.907754	0.0145961
0.623	1	3.68219e-16	0.982586	0.00902827	0.907754	0.0145961
0.624	1	3.68219e-16	0.982586	0.00902827	0.907754	0.0145961
0.625	1	3.68219e-16	0.982586	0.00902827	0.907754	0.0145961
0.626	1	3.68219e-16	0.982586	0.00902827	0.909269	0.014709
0.627	1	3.68219e-16	0.982586	0.00902827	0.909269	0.014709
0.628	1	3.68219e-16	0.983561	0.00907794	0.909269	0.014709
0.629	1	3.68219e-16	0.983561	0.00907794	0.909269	0.014709
0.63	1	3.68219e-16	0.983561	0.00907794	0.909269	0.014709
0.631	1	3.68219e-16	0.983561	0.00907794	0.909269	0.014709
0.632	1	3.68219e-16	0.983561	0.00907794	0.909269	0.014709
0.633	1	3.68219e-16	0.983561	0.00907794	0.909269	0.014709
0.634	1	3.68219e-16	0.983561	0.00907794	0.909269	0.014709
0.635	1	3.68219e-16	0.983561	0.00907794	0.909269	0.014709
0.636	1	3.68219e-16	0.983561	0.00907794	0.909269	0.014709
0.637	1	3.68219e-16	0.983561	0.00907794	0.912126	0.0165076
0.638	1	3.68219e-16	0.983561	0.00907794	0.912126	0.0165076
0.639	1	3.68219e-16	0.983561	0.00907794	0.916293	0.0130044
0.64	1	3.68219e-16	0.983561	0.00907794	0.916293	0.0130044
0.641	1	3.68219e-16	0.983561	0.00907794	0.91915	0.0132065
0.642	1	3.68219e-16	0.983561	0.00907794	0.91915	0.0132065
0.643	1	3.68219e-16	0.983561	0.00907794	0.923316	0.00998968
0.644	1	3.68219e-16	0.983561	0.00907794	0.928998	0.00734848
0.645	1	3.68219e-16	0.983561	0.00907794	0.928998	0.00734848
0.646	1	3.68219e-16	0.983561	0.00907794	0.928998	0.00734848
0.647	1	3.68219e-16	0.983981	0.00874432	0.928998	0.00734848
0.648	1	3.68219e-16	0.983981	0.00874432	0.928998	0.00734848
0.649	1	3.68219e-16	0.983981	0.00874432	0.928998	0.00734848
0.65	1	3.68219e-16	0.983981	0.00874432	0.928998	0.00734848
0.651	1	3.68219e-16	0.983981	0.00874432	0.931855	0.00784562
0.652	1	3.68219e-16	0.983981	0.00874432	0.931855	0.00784562
0.653	1	3.68219e-16	0.9844	0.00841841	0.931855	0.00784562
0.654	1	3.68219e-16	0.9844	0.00841841	0.931855	0.00784562
0.655	1	3.68219e-16	0.98482	0.00810115	0.931855	0.00784562
0.656	1	3.68219e-16	0.98524	0.0077936	0.931855	0.00784562
0.657	1	3.68219e-16	0.98524	0.0077936	0.931855	0.00784562
0.658	1	3.68219e-16	0.98524	0.0077936	0.931855	0.00784562
0.659	1	3.68219e-16	0.98566	0.00749695	0.931855	0.00784562
0.66	1	3.68219e-16	0.98566	0.00749695	0.931855	0.00784562
0.661	1	3.68219e-16	0.98608	0.00721254	0.931855	0.00784562
0.662	1	3.68219e-16	0.986789	0.00684217	0.931855	0.00784562
0.663	1	3.68219e-16	0.987209	0.00654716	0.931855	0.00784562
0.664	1	3.68219e-16	0.987209	0.00654716	0.93337	0.00762117
0.665	1	3.68219e-16	0.987209	0.00654716	0.93337	0.00762117
0.666	1	3.68219e-16	0.987209	0.00654716	0.93337	0.00762117
0.667	1	3.68219e-16	0.987209	0.00654716	0.93337	0.00762117
0.668	1	3.68219e-16	0.987918	0.0062086	0.93337	0.00762117
0.669	1	3.68219e-16	0.987918	0.0062086	0.93337	0.00762117
0.67	1	3.68219e-16	0.987918	0.0062086	0.93337	0.00762117
0.671	1	3.68219e-16	0.987918	0.0062086	0.93337	0.00762117
0.672	1	3.68219e-16	0.988627	0.00593583	0.93337	0.00762117
0.673	1	3.68219e-16	0.988627	0.00593583	0.93337	0.00762117
0.674	1	3.68219e-16	0.988627	0.00593583	0.937452	0.00664254
0.675	1	3.68219e-16	0.989047	0.00560342	0.937452	0.00664254
0.676	1	3.68219e-16	0.989047	0.00560342	0.937452	0.00664254
0.677	1	3.68219e-16	0.989047	0.00560342	0.937452	0.00664254
0.678	1	3.68219e-16	0.989047	0.00560342	0.940309	0.00896751
0.679	1	3.68219e-16	0.989047	0.00560342	0.940309	0.00896751
0.68	1	3.68219e-16	0.989047	0.00560342	0.940309	0.00896751
0.681	1	3.68219e-16	0.989047	0.00560342	0.941824	0.00873381
0.682	1	3.68219e-16	0.989467	0.00528347	0.941824	0.00873381
0.683	1	3.68219e-16	0.989467	0.00528347	0.941824	0.00873381
0.684	1	3.68219e-16	0.989467	0.00528347	0.941824	0.00873381
0.685	1	3.68219e-16	0.989467	0.00528347	0.941824	0.00873381
0.686	1	3.68219e-16	0.989467	0.00528347	0.941824	0.00873381
0.687	1	3.68219e-16	0.989467	0.00528347	0.941824	0.00873381
0.688	1	3.68219e-16	0.989467	0.00528347	0.941824	0.00873381
0.689	1	3.68219e-16	0.989467	0.00528347	0.941824	0.00873381
0.69	1	3.68219e-16	0.989467	0.00528347	0.941824	0.00873381
0.691	1	3.68219e-16	0.989467	0.00528347	0.941824	0.00873381
0.692	1	3.68219e-16	0.989467	0.00528347	0.941824	0.00873381
0.693	1	3.68219e-16	0.989887	0.00497838	0.941824	0.00873381
0.694	1	3.68219e-16	0.989887	0.00497838	0.941824	0.00873381
0.695	1	3.68219e-16	0.989887	0.00497838	0.941824	0.00873381
0.696	1	3.68219e-16	0.990861	0.00501171	0.941824	0.00873381
0.697	1	3.68219e-16	0.990861	0.00501171	0.941824	0.00873381
0.698	1	3.68219e-16	0.99157	0.00470923	0.94334	0.00875979
0.699	1	3.68219e-16	0.99157	0.00470923	0.94334	0.00875979
0.7	1	3.68219e-16	0.99157	0.00470923	0.947421	0.00916948
0.701	1	3.68219e-16	0.99157	0.00470923	0.950278	0.00925865
0.702	1	3.68219e-16	0.99157	0.00470923	0.950278	0.00925865
0.703	1	3.68219e-16	0.99157	0.00470923	0.950278	0.00925865
0.704	1	3.68219e-16	0.99157	0.00470923	0.950278	0.00925865
0.705	1	3.68219e-16	0.99157	0.00470923	0.950278	0.00925865
0.706	1	3.68219e-16	0.99157	0.00470923	0.950278	0.00925865
0.707	1	3.68219e-16	0.99157	0.00470923	0.950278	0.00925865
0.708	1	3.68219e-16	0.99157	0.00470923	0.950278	0.00925865
0.709	1	3.68219e-16	0.99157	0.00470923	0.953135	0.0101829
0.71	1	3.68219e-16	0.99157	0.00470923	0.953135	0.0101829
0.711	1	3.68219e-16	0.99157	0.00470923	0.953135	0.0101829
0.712	1	3.68219e-16	0.99157	0.00470923	0.953135	0.0101829
0.713	1	3.68219e-16	0.99157	0.00470923	0.954651	0.0100656
0.714	1	3.68219e-16	0.99157	0.00470923	0.957508	0.011552
0.715	1	3.68219e-16	0.99157	0.00470923	0.957508	0.011552
0.716	1	3.68219e-16	0.99157	0.00470923	0.957508	0.011552
0.717	1	3.68219e-16	0.99157	0.00470923	0.957508	0.011552
0.718	1	3.68219e-16	0.99157	0.00470923	0.957508	0.011552
0.719	1	3.68219e-16	0.99157	0.00470923	0.957508	0.011552
0.72	1	3.68219e-16	0.99157	0.00470923	0.957508	0.011552
0.721	1	3.68219e-16	0.99157	0.00470923	0.957508	0.011552
0.722	1	3.68219e-16	0.99157	0.00470923	0.957508	0.011552
0.723	1	3.68219e-16	0.99157	0.00470923	0.957508	0.011552
0.724	1	3.68219e-16	0.99157	0.00470923	0.957508	0.011552
0.725	1	3.68219e-16	0.99157	0.00470923	0.961674	0.00810706
0.726	1	3.68219e-16	0.99157	0.00470923	0.961674	0.00810706
0.727	1	3.68219e-16	0.99157	0.00470923	0.961674	0.00810706
0.728	1	3.68219e-16	0.99157	0.00470923	0.961674	0.00810706
0.729	1	3.68219e-16	0.99157	0.00470923	0.961674	0.00810706
0.73	1	3.68219e-16	0.99157	0.00470923	0.961674	0.00810706
0.731	1	3.68219e-16	0.99157	0.00470923	0.961674	0.00810706
0.732	1	3.68219e-16	0.99157	0.00470923	0.961674	0.00810706
0.733	1	3.68219e-16	0.99157	0.00470923	0.961674	0.00810706
0.734	1	3.68219e-16	0.99157	0.00470923	0.961674	0.00810706
0.735	1	3.68219e-16	0.99157	0.00470923	0.961674	0.00810706
0.736	1	3.68219e-16	0.99157	0.00470923	0.961674	0.00810706
0.737	1	3.68219e-16	0.99157	0.00470923	0.961674	0.00810706
0.738	1	3.68219e-16	0.99157	0.00470923	0.961674	0.00810706
0.739	1	3.68219e-16	0.99157	0.00470923	0.961674	0.00810706
0.74	1	3.68219e-16	0.99157	0.00470923	0.961674	0.00810706
0.741	1	3.68219e-16	0.99157	0.00470923	0.96319	0.00791324
0.742	1	3.68219e-16	0.99157	0.00470923	0.96319	0.00791324
0.743	1	3.68219e-16	0.99157	0.00470923	0.96319	0.00791324
0.744	1	3.68219e-16	0.99199	0.00437216	0.96319	0.00791324
0.745	1	3.68219e-16	0.992965	0.00457258	0.96319	0.00791324
0.746	1	3.68219e-16	0.992965	0.00457258	0.96319	0.00791324
0.747	1	3.68219e-16	0.992965	0.00457258	0.96319	0.00791324
0.748	1	3.68219e-16	0.992965	0.00457258	0.96319	0.00791324
0.749	1	3.68219e-16	0.993674	0.00431028	0.96319	0.00791324
0.75	1	3.68219e-16	0.993674	0.00431028	0.96319	0.00791324
0.751	1	3.68219e-16	0.993674	0.00431028	0.96319	0.00791324
0.752	1	3.68219e-16	0.993674	0.00431028	0.96319	0.00791324
0.753	1	3.68219e-16	0.993674	0.00431028	0.96319	0.00791324
0.754	1	3.68219e-16	0.993674	0.00431028	0.96319	0.00791324
0.755	1	3.68219e-16	0.994094	0.00394806	0.966047	0.00908585
0.756	1	3.68219e-16	0.994094	0.00394806	0.966047	0.00908585
0.757	1	3.68219e-16	0.994514	0.00359837	0.966047	0.00908585
0.758	1	3.68219e-16	0.994514	0.00359837	0.966047	0.00908585
0.759	1	3.68219e-16	0.994514	0.00359837	0.966047	0.00908585
0.76	1	3.68219e-16	0.994514	0.00359837	0.966047	0.00908585
0.761	1	3.68219e-16	0.995223	0.00337433	0.966047	0.00908585
0.762	1	3.68219e-16	0.995223	0.00337433	0.967562	0.00904845
0.763	1	3.68219e-16	0.995643	0.00299677	0.967562	0.00904845
0.764	1	3.68219e-16	0.995643	0.00299677	0.97581	0.00525973
0.765	1	3.68219e-16	0.995643	0.00299677	0.97581	0.00525973
0.766	1	3.68219e-16	0.995643	0.00299677	0.97581	0.00525973
0.767	1	3.68219e-16	0.995643	0.00299677	0.97581	0.00525973
0.768	1	3.68219e-16	0.995643	0.00299677	0.97581	0.00525973
0.769	1	3.68219e-16	0.995643	0.00299677	0.97581	0.00525973
0.77	1	3.68219e-16	0.995643	0.00299677	0.97581	0.00525973
0.771	1	3.68219e-16	0.995643	0.00299677	0.97581	0.00525973
0.772	1	3.68219e-16	0.995643	0.00299677	0.97581	0.00525973
0.773	1	3.68219e-16	0.995643	0.00299677	0.97581	0.00525973
0.774	1	3.68219e-16	0.995643	0.00299677	0.97581	0.00525973
0.775	1	3.68219e-16	0.996352	0.00288189	0.97581	0.00525973
0.776	1	3.68219e-16	0.996352	0.00288189	0.97581	0.00525973
0.777	1	3.68219e-16	0.996352	0.00288189	0.97581	0.00525973
0.778	1	3.68219e-16	0.996352	0.00288189	0.97581	0.00525973
0.779	1	3.68219e-16	0.996352	0.00288189	0.97581	0.00525973
0.78	1	3.68219e-16	0.996352	0.00288189	0.97581	0.00525973
0.781	1	3.68219e-16	0.996352	0.00288189	0.97581	0.00525973
0.782	1	3.68219e-16	0.996352	0.00288189	0.97581	0.00525973
0.783	1	3.68219e-16	0.997061	0.00293871	0.97581	0.00525973
0.784	1	3.68219e-16	0.997061	0.00293871	0.97581	0.00525973
0.785	1	3.68219e-16	0.997061	0.00293871	0.97581	0.00525973
0.786	1	3.68219e-16	0.997061	0.00293871	0.97581	0.00525973
0.787	1	3.68219e-16	0.997061	0.00293871	0.97581	0.00525973
0.788	1	3.68219e-16	0.997061	0.00293871	0.97581	0.00525973
0.789	1	3.68219e-16	0.997061	0.00293871	0.97581	0.00525973
0.79	1	3.68219e-16	0.997061	0.00293871	0.97581	0.00525973
0.791	1	3.68219e-16	0.997061	0.00293871	0.97581	0.00525973
0.792	1	3.68219e-16	0.997061	0.00293871	0.97581	0.00525973
0.793	1	3.68219e-16	0.997061	0.00293871	0.97581	0.00525973
0.794	1	3.68219e-16	0.997061	0.00293871	0.97581	0.00525973
0.795	1	3.68219e-16	0.997061	0.00293871	0.97581	0.00525973
0.796	1	3.68219e-16	0.997061	0.00293871	0.97581	0.00525973
0.797	1	3.68219e-16	0.997061	0.00293871	0.97581	0.00525973
0.798	1	3.68219e-16	0.997061	0.00293871	0.97581	0.00525973
0.799	1	3.68219e-16	0.997061	0.00293871	0.978667	0.00706943
0.8	1	3.68219e-16	0.997061	0.00293871	0.978667	0.00706943
0.801	1	3.68219e-16	0.997061	0.00293871	0.978667	0.00706943
0.802	1	3.68219e-16	0.997061	0.00293871	0.978667	0.00706943
0.803	1	3.68219e-16	0.997061	0.00293871	0.978667	0.00706943
0.804	1	3.68219e-16	0.997061	0.00293871	0.978667	0.00706943
0.805	1	3.68219e-16	0.997061	0.00293871	0.978667	0.00706943
0.806	1	3.68219e-16	0.997481	0.00251889	0.978667	0.00706943
0.807	1	3.68219e-16	0.997901	0.00209908	0.978667	0.00706943
0.808	1	3.68219e-16	0.997901	0.00209908	0.978667	0.00706943
0.809	1	3.68219e-16	0.997901	0.00209908	0.978667	0.00706943
0.81	1	3.68219e-16	0.997901	0.00209908	0.978667	0.00706943
0.811	1	3.68219e-16	0.997901	0.00209908	0.978667	0.00706943
0.812	1	3.68219e-16	0.998321	0.00167926	0.978667	0.00706943
0.813	1	3.68219e-16	0.998321	0.00167926	0.978667	0.00706943
0.814	1	3.68219e-16	0.998321	0.00167926	0.978667	0.00706943
0.815	1	3.68219e-16	0.998321	0.00167926	0.978667	0.00706943
0.816	1	3.68219e-16	0.998321	0.00167926	0.982834	0.00499755
0.817	1	3.68219e-16	0.998321	0.00167926	0.982834	0.00499755
0.818	1	3.68219e-16	0.998321	0.00167926	0.982834	0.00499755
0.819	1	3.68219e-16	0.998741	0.00125945	0.982834	0.00499755
0.82	1	3.68219e-16	0.998741	0.00125945	0.982834	0.00499755
0.821	1	3.68219e-16	0.998741	0.00125945	0.982834	0.00499755
0.822	1	3.68219e-16	0.998741	0.00125945	0.982834	0.00499755
0.823	1	3.68219e-16	0.998741	0.00125945	0.982834	0.00499755
0.824	1	3.68219e-16	0.998741	0.00125945	0.982834	0.00499755
0.825	1	3.68219e-16	0.998741	0.00125945	0.982834	0.00499755
0.826	1	3.68219e-16	0.998741	0.00125945	0.987001	0.00589037
0.827	1	3.68219e-16	0.998741	0.00125945	0.987001	0.00589037
0.828	1	3.68219e-16	0.998741	0.00125945	0.987001	0.00589037
0.829	1	3.68219e-16	0.998741	0.00125945	0.987001	0.00589037
0.83	1	3.68219e-16	0.998741	0.00125945	0.987001	0.00589037
0.831	1	3.68219e-16	0.998741	0.00125945	0.991082	0.00601965
0.832	1	3.68219e-16	0.998741	0.00125945	0.991082	0.00601965
0.833	1	3.68219e-16	0.998741	0.00125945	0.991082	0.00601965
0.834	1	3.68219e-16	0.998741	0.00125945	0.991082	0.00601965
0.835	1	3.68219e-16	0.998741	0.00125945	0.991082	0.00601965
0.836	1	3.68219e-16	0.998741	0.00125945	0.991082	0.00601965
0.837	1	3.68219e-16	0.998741	0.00125945	0.991082	0.00601965
0.838	1	3.68219e-16	0.998741	0.00125945	0.991082	0.00601965
0.839	1	3.68219e-16	0.998741	0.00125945	0.991082	0.00601965
0.84	1	3.68219e-16	0.998741	0.00125945	0.991082	0.00601965
0.841	1	3.68219e-16	0.998741	0.00125945	0.991082	0.00601965
0.842	1	3.68219e-16	0.998741	0.00125945	0.991082	0.00601965
0.843	1	3.68219e-16	0.998741	0.00125945	0.991082	0.00601965
0.844	1	3.68219e-16	0.998741	0.00125945	0.991082	0.00601965
0.845	1	3.68219e-16	0.998741	0.00125945	0.991082	0.00601965
0.846	1	3.68219e-16	0.998741	0.00125945	0.991082	0.00601965
0.847	1	3.68219e-16	0.998741	0.00125945	0.991082	0.00601965
0.848	1	3.68219e-16	0.998741	0.00125945	0.991082	0.00601965
0.849	1	3.68219e-16	0.998741	0.00125945	0.991082	0.00601965
0.85	1	3.68219e-16	0.998741	0.00125945	0.991082	0.00601965
0.851	1	3.68219e-16	0.998741	0.00125945	0.991082	0.00601965
0.852	1	3.68219e-16	0.998741	0.00125945	0.991082	0.00601965
0.853	1	3.68219e-16	0.99916	0.000839631	0.991082	0.00601965
0.854	1	3.68219e-16	0.99916	0.000839631	0.991082	0.00601965
0.855	1	3.68219e-16	0.99916	0.000839631	0.991082	0.00601965
0.856	1	3.68219e-16	0.99916	0.000839631	0.991082	0.00601965
0.857	1	3.68219e-16	0.99916	0.000839631	0.991082	0.00601965
0.858	1	3.68219e-16	0.99916	0.000839631	0.992597	0.00472556
0.859	1	3.68219e-16	0.99916	0.000839631	0.992597	0.00472556
0.86	1	3.68219e-16	0.99916	0.000839631	0.992597	0.00472556
0.861	1	3.68219e-16	0.99916	0.000839631	0.992597	0.00472556
0.862	1	3.68219e-16	0.99916	0.000839631	0.992597	0.00472556
0.863	1	3.68219e-16	0.99916	0.000839631	0.992597	0.00472556
0.864	1	3.68219e-16	0.99916	0.000839631	0.992597	0.00472556
0.865	1	3.68219e-16	0.99958	0.000419815	0.992597	0.00472556
0.866	1	3.68219e-16	0.99958	0.000419815	0.992597	0.00472556
0.867	1	3.68219e-16	0.99958	0.000419815	0.992597	0.00472556
0.868	1	3.68219e-16	0.99958	0.000419815	0.992597	0.00472556
0.869	1	3.68219e-16	0.99958	0.000419815	0.992597	0.00472556
0.87	1	3.68219e-16	0.99958	0.000419815	0.992597	0.00472556
0.871	1	3.68219e-16	0.99958	0.000419815	0.992597	0.00472556
0.872	1	3.68219e-16	0.99958	0.000419815	0.992597	0.00472556
0.873	1	3.68219e-16	0.99958	0.000419815	0.992597	0.00472556
0.874	1	3.68219e-16	0.99958	0.000419815	0.992597	0.00472556
0.875	1	3.68219e-16	0.99958	0.000419815	0.992597	0.00472556
0.876	1	3.68219e-16	0.99958	0.000419815	0.992597	0.00472556
0.877	1	3.68219e-16	0.99958	0.000419815	0.992597	0.00472556
0.878	1	3.68219e-16	0.99958	0.000419815	0.992597	0.00472556
0.879	1	3.68219e-16	0.99958	0.000419815	0.992597	0.00472556
0.88	1	3.68219e-16	0.99958	0.000419815	0.992597	0.00472556
0.881	1	3.68219e-16	0.99958	0.000419815	0.992597	0.00472556
0.882	1	3.68219e-16	0.99958	0.000419815	0.992597	0.00472556
0.883	1	3.68219e-16	0.99958	0.000419815	0.992597	0.00472556
0.884	1	3.68219e-16	0.99958	0.000419815	0.992597	0.00472556
0.885	1	3.68219e-16	0.99958	0.000419815	0.992597	0.00472556
0.886	1	3.68219e-16	0.99958	0.000419815	0.992597	0.00472556
0.887	1	3.68219e-16	0.99958	0.000419815	0.992597	0.00472556
0.888	1	3.68219e-16	0.99958	0.000419815	0.995455	0.00454545
0.889	1	3.68219e-16	0.99958	0.000419815	0.995455	0.00454545
0.89	1	3.68219e-16	0.99958	0.000419815	0.995455	0.00454545
0.891	1	3.68219e-16	0.99958	0.000419815	0.995455	0.00454545
0.892	1	3.68219e-16	0.99958	0.000419815	0.995455	0.00454545
0.893	1	3.68219e-16	0.99958	0.000419815	0.995455	0.00454545
0.894	1	3.68219e-16	0.99958	0.000419815	0.995455	0.00454545
0.895	1	3.68219e-16	0.99958	0.000419815	0.995455	0.00454545
0.896	1	3.68219e-16	0.99958	0.000419815	0.995455	0.00454545
0.897	1	3.68219e-16	0.99958	0.000419815	0.995455	0.00454545
0.898	1	3.68219e-16	0.99958	0.000419815	0.995455	0.00454545
0.899	1	3.68219e-16	0.99958	0.000419815	0.995455	0.00454545
0.9	1	3.68219e-16	1	7.70786e-16	0.995455	0.00454545
0.901	1	3.68219e-16	1	7.70786e-16	0.995455	0.00454545
0.902	1	3.68219e-16	1	7.70786e-16	0.995455	0.00454545
0.903	1	3.68219e-16	1	7.70786e-16	0.995455	0.00454545
0.904	1	3.68219e-16	1	7.70786e-16	0.995455	0.00454545
0.905	1	3.68219e-16	1	7.70786e-16	0.995455	0.00454545
0.906	1	3.68219e-16	1	7.70786e-16	0.995455	0.00454545
0.907	1	3.68219e-16	1	7.70786e-16	0.995455	0.00454545
0.908	1	3.68219e-16	1	7.70786e-16	0.995455	0.00454545
0.909	1	3.68219e-16	1	7.70786e-16	0.99697	0.0030303
0.91	1	3.68219e-16	1	7.70786e-16	0.99697	0.0030303
0.911	1	3.68219e-16	1	7.70786e-16	0.998485	0.00151515
0.912	1	3.68219e-16	1	7.70786e-16	0.998485	0.00151515
0.913	1	3.68219e-16	1	7.70786e-16	0.998485	0.00151515
0.914	1	3.68219e-16	1	7.70786e-16	0.998485	0.00151515
0.915	1	3.68219e-16	1	7.70786e-16	0.998485	0.00151515
0.916	1	3.68219e-16	1	7.70786e-16	0.998485	0.00151515
0.917	1	3.68219e-16	1	7.70786e-16	0.998485	0.00151515
0.918	1	3.68219e-16	1	7.70786e-16	0.998485	0.00151515
0.919	1	3.68219e-16	1	7.70786e-16	0.998485	0.00151515
0.92	1	3.68219e-16	1	7.70786e-16	0.998485	0.00151515
0.921	1	3.68219e-16	1	7.70786e-16	0.998485	0.00151515
0.922	1	3.68219e-16	1	7.70786e-16	0.998485	0.00151515
0.923	1	3.68219e-16	1	7.70786e-16	0.998485	0.00151515
0.924	1	3.68219e-16	1	7.70786e-16	0.998485	0.00151515
0.925	1	3.68219e-16	1	7.70786e-16	0.998485	0.00151515
0.926	1	3.68219e-16	1	7.70786e-16	0.998485	0.00151515
0.927	1	3.68219e-16	1	7.70786e-16	0.998485	0.00151515
0.928	1	3.68219e-16	1	7.70786e-16	0.998485	0.00151515
0.929	1	3.68219e-16	1	7.70786e-16	0.998485	0.00151515
0.93	1	3.68219e-16	1	7.70786e-16	0.998485	0.00151515
0.931	1	3.68219e-16	1	7.70786e-16	0.998485	0.00151515
0.932	1	3.68219e-16	1	7.70786e-16	0.998485	0.00151515
0.933	1	3.68219e-16	1	7.70786e-16	0.998485	0.00151515
0.934	1	3.68219e-16	1	7.70786e-16	0.998485	0.00151515
0.935	1	3.68219e-16	1	7.70786e-16	0.998485	0.00151515
0.936	1	3.68219e-16	1	7.70786e-16	0.998485	0.00151515
0.937	1	3.68219e-16	1	7.70786e-16	0.998485	0.00151515
0.938	1	3.68219e-16	1	7.70786e-16	0.998485	0.00151515
0.939	1	3.68219e-16	1	7.70786e-16	0.998485	0.00151515
0.94	1	3.68219e-16	1	7.70786e-16	0.998485	0.00151515
0.941	1	3.68219e-16	1	7.70786e-16	0.998485	0.00151515
0.942	1	3.68219e-16	1	7.70786e-16	0.998485	0.00151515
0.943	1	3.68219e-16	1	7.70786e-16	0.998485	0.00151515
0.944	1	3.68219e-16	1	7.70786e-16	0.998485	0.00151515
0.945	1	3.68219e-16	1	7.70786e-16	0.998485	0.00151515
0.946	1	3.68219e-16	1	7.70786e-16	1	5.24279e-16
0.947	1	3.68219e-16	1	7.70786e-16	1	5.24279e-16
0.948	1	3.68219e-16	1	7.70786e-16	1	5.24279e-16
0.949	1	3.68219e-16	1	7.70786e-16	1	5.24279e-16
0.95	1	3.68219e-16	1	7.70786e-16	1	5.24279e-16
0.951	1	3.68219e-16	1	7.70786e-16	1	5.24279e-16
0.952	1	3.68219e-16	1	7.70786e-16	1	5.24279e-16
0.953	1	3.68219e-16	1	7.70786e-16	1	5.24279e-16
0.954	1	3.68219e-16	1	7.70786e-16	1	5.24279e-16
0.955	1	3.68219e-16	1	7.70786e-16	1	5.24279e-16
0.956	1	3.68219e-16	1	7.70786e-16	1	5.24279e-16
0.957	1	3.68219e-16	1	7.70786e-16	1	5.24279e-16
0.958	1	3.68219e-16	1	7.70786e-16	1	5.24279e-16
0.959	1	3.68219e-16	1	7.70786e-16	1	5.24279e-16
0.96	1	3.68219e-16	1	7.70786e-16	1	5.24279e-16
0.961	1	3.68219e-16	1	7.70786e-16	1	5.24279e-16
0.962	1	3.68219e-16	1	7.70786e-16	1	5.24279e-16
0.963	1	3.68219e-16	1	7.70786e-16	1	5.24279e-16
0.964	1	3.68219e-16	1	7.70786e-16	1	5.24279e-16
0.965	1	3.68219e-16	1	7.70786e-16	1	5.24279e-16
0.966	1	3.68219e-16	1	7.70786e-16	1	5.24279e-16
0.967	1	3.68219e-16	1	7.70786e-16	1	5.24279e-16
0.968	1	3.68219e-16	1	7.70786e-16	1	5.24279e-16
0.969	1	3.68219e-16	1	7.70786e-16	1	5.24279e-16
0.97	1	3.68219e-16	1	7.70786e-16	1	5.24279e-16
0.971	1	3.68219e-16	1	7.70786e-16	1	5.24279e-16
0.972	1	3.68219e-16	1	7.70786e-16	1	5.24279e-16
0.973	1	3.68219e-16	1	7.70786e-16	1	5.24279e-16
0.974	1	3.68219e-16	1	7.70786e-16	1	5.24279e-16
0.975	1	3.68219e-16	1	7.70786e-16	1	5.24279e-16
0.976	1	3.68219e-16	1	7.70786e-16	1	5.24279e-16
0.977	1	3.68219e-16	1	7.70786e-16	1	5.24279e-16
0.978	1	3.68219e-16	1	7.70786e-16	1	5.24279e-16
0.979	1	3.68219e-16	1	7.70786e-16	1	5.24279e-16
0.98	1	3.68219e-16	1	7.70786e-16	1	5.24279e-16
0.981	1	3.68219e-16	1	7.70786e-16	1	5.24279e-16
0.982	1	3.68219e-16	1	7.70786e-16	1	5.24279e-16
0.983	1	3.68219e-16	1	7.70786e-16	1	5.24279e-16
0.984	1	3.68219e-16	1	7.70786e-16	1	5.24279e-16
0.985	1	3.68219e-16	1	7.70786e-16	1	5.24279e-16
0.986	1	3.68219e-16	1	7.70786e-16	1	5.24279e-16
0.987	1	3.68219e-16	1	7.70786e-16	1	5.24279e-16
0.988	1	3.68219e-16	1	7.70786e-16	1	5.24279e-16
0.989	1	3.68219e-16	1	7.70786e-16	1	5.24279e-16
0.99	1	3.68219e-16	1	7.70786e-16	1	5.24279e-16
0.991	1	3.68219e-16	1	7.70786e-16	1	5.24279e-16
0.992	1	3.68219e-16	1	7.70786e-16	1	5.24279e-16
0.993	1	3.68219e-16	1	7.70786e-16	1	5.24279e-16
0.994	1	3.68219e-16	1	7.70786e-16	1	5.24279e-16
0.995	1	3.68219e-16	1	7.70786e-16	1	5.24279e-16
0.996	1	3.68219e-16	1	7.70786e-16	1	5.24279e-16
0.997	1	3.68219e-16	1	7.70786e-16	1	5.24279e-16
0.998	1	3.68219e-16	1	7.70786e-16	1	5.24279e-16
0.999	1	3.68219e-16	1	7.70786e-16	1	5.24279e-16

## Sheet: 1h
VI Bin	Naive Mean	Naive SEM	Brief Mean	Brief SEM	Extended Mean	Extended SEM
0	0	0	0	0	0	0
0.001	0	0	0	0	0	0
0.002	0	0	0	0	0	0
0.003	0	0	0	0	0	0
0.004	0	0	0	0	0	0
0.005	0	0	0	0	0	0
0.006	0	0	0	0	0	0
0.007	0	0	0	0	0	0
0.008	0	0	0	0	0	0
0.009	0	0	0	0	0	0
0.01	0	0	0	0	0	0
0.011	0	0	0	0	0	0
0.012	0	0	0	0	0	0
0.013	0	0	0	0	0	0
0.014	0	0	0	0	0	0
0.015	0	0	0	0	0	0
0.016	0	0	0	0	0	0
0.017	0	0	0	0	0	0
0.018	0	0	0	0	0	0
0.019	0	0	0	0	0	0
0.02	0	0	0	0	0	0
0.021	0	0	0	0	0	0
0.022	0	0	0	0	0	0
0.023	0	0	0	0	0	0
0.024	0	0	0	0	0	0
0.025	0	0	0	0	0	0
0.026	0	0	0	0	0	0
0.027	0	0	0	0	0	0
0.028	0	0	0	0	0	0
0.029	0	0	0	0	0	0
0.03	0	0	0	0	0	0
0.031	0	0	0	0	0	0
0.032	0	0	0	0	0	0
0.033	0	0	0	0	0	0
0.034	0	0	0	0	0	0
0.035	0	0	0	0	0	0
0.036	0	0	0	0	0	0
0.037	0	0	0	0	0	0
0.038	0	0	0	0	0	0
0.039	0	0	0	0	0	0
0.04	0	0	0	0	0	0
0.041	0	0	0	0	0	0
0.042	0	0	0	0	0	0
0.043	0	0	0	0	0	0
0.044	0	0	0	0	0	0
0.045	0	0	0	0	0	0
0.046	0	0	0	0	0.00151515	0.00151515
0.047	0	0	0	0	0.00559678	0.00398287
0.048	0	0	0	0	0.00559678	0.00398287
0.049	0	0	0	0	0.00559678	0.00398287
0.05	0	0	0	0	0.00845393	0.00400389
0.051	0	0	0	0	0.00845393	0.00400389
0.052	0	0	0	0	0.00845393	0.00400389
0.053	0	0	0	0	0.00845393	0.00400389
0.054	0	0	0	0	0.00845393	0.00400389
0.055	0	0	0.000419815	0.000419815	0.00845393	0.00400389
0.056	0	0	0.000419815	0.000419815	0.0125356	0.00755561
0.057	0	0	0.000419815	0.000419815	0.0125356	0.00755561
0.058	0	0	0.000419815	0.000419815	0.0169079	0.00800778
0.059	0	0	0.000419815	0.000419815	0.0169079	0.00800778
0.06	0	0	0.000419815	0.000419815	0.0169079	0.00800778
0.061	0	0	0.000419815	0.000419815	0.0169079	0.00800778
0.062	0	0	0.000419815	0.000419815	0.0169079	0.00800778
0.063	0	0	0.000419815	0.000419815	0.0169079	0.00800778
0.064	0	0	0.000419815	0.000419815	0.0169079	0.00800778
0.065	0	0	0.000419815	0.000419815	0.0169079	0.00800778
0.066	0	0	0.00112904	0.000748426	0.0169079	0.00800778
0.067	0	0	0.00154885	0.000984774	0.0169079	0.00800778
0.068	0	0	0.00154885	0.000984774	0.0169079	0.00800778
0.069	0	0	0.00154885	0.000984774	0.0169079	0.00800778
0.07	0	0	0.00154885	0.000984774	0.0169079	0.00800778
0.071	0	0	0.00154885	0.000984774	0.0169079	0.00800778
0.072	0	0	0.00154885	0.000984774	0.0169079	0.00800778
0.073	0	0	0.00154885	0.000984774	0.0212801	0.00936753
0.074	0	0	0.00154885	0.000984774	0.0212801	0.00936753
0.075	0	0	0.00196867	0.00131602	0.0227953	0.00954686
0.076	0	0	0.00196867	0.00131602	0.0227953	0.00954686
0.077	0	0	0.00196867	0.00131602	0.0227953	0.00954686
0.078	0	0	0.00196867	0.00131602	0.0227953	0.00954686
0.079	0	0	0.00196867	0.00131602	0.0227953	0.00954686
0.08	0	0	0.00196867	0.00131602	0.0227953	0.00954686
0.081	0	0	0.00196867	0.00131602	0.0227953	0.00954686
0.082	0	0	0.00196867	0.00131602	0.0227953	0.00954686
0.083	0	0	0.00196867	0.00131602	0.0227953	0.00954686
0.084	0	0	0.00238848	0.00168716	0.0227953	0.00954686
0.085	0	0	0.0028083	0.00207693	0.0227953	0.00954686
0.086	0	0	0.0028083	0.00207693	0.0227953	0.00954686
0.087	0	0	0.0028083	0.00207693	0.0227953	0.00954686
0.088	0	0	0.00322811	0.00247654	0.0271431	0.00777761
0.089	0	0	0.00322811	0.00247654	0.0300003	0.00954479
0.09	0	0	0.00322811	0.00247654	0.0300003	0.00954479
0.091	0	0	0.00364793	0.00288189	0.0328574	0.0117491
0.092	0	0	0.00406774	0.00329088	0.0343726	0.0117644
0.093	0	0	0.00546222	0.00359268	0.0343726	0.0117644
0.094	0	0	0.00588203	0.00399666	0.0387204	0.0113948
0.095	0	0	0.00588203	0.00399666	0.0459498	0.0159146
0.096	0	0	0.00588203	0.00399666	0.0543793	0.0162517
0.097	0	0	0.00588203	0.00399666	0.0543793	0.0162517
0.098	0	0	0.00672166	0.00481274	0.0584609	0.0171682
0.099	0	0	0.00714148	0.00522359	0.0584609	0.0171682
0.1	0	0	0.00714148	0.00522359	0.0599761	0.0169466
0.101	0	0	0.00714148	0.00522359	0.0599761	0.0169466
0.102	0	0	0.00714148	0.00522359	0.0614912	0.0168589
0.103	0	0	0.00756129	0.00563575	0.0630064	0.016907
0.104	0	0	0.00798111	0.00604897	0.0630064	0.016907
0.105	0	0	0.00840092	0.00646304	0.0630064	0.016907
0.106	0	0	0.00924055	0.00729315	0.0658635	0.0186241
0.107	0	0	0.00924055	0.00729315	0.0699451	0.0198922
0.108	0	0	0.00924055	0.00729315	0.0699451	0.0198922
0.109	0	0	0.00924055	0.00729315	0.0729755	0.0200552
0.11	0	0	0.00966037	0.00770897	0.0773477	0.0177229
0.111	0	0	0.00966037	0.00770897	0.0773477	0.0177229
0.112	0	0	0.0100802	0.00812521	0.0773477	0.0177229
0.113	0	0	0.0131128	0.00868841	0.0773477	0.0177229
0.114	0	0	0.0131128	0.00868841	0.0773477	0.0177229
0.115	0	0	0.0135326	0.00909772	0.0773477	0.0177229
0.116	0	0	0.0135326	0.00909772	0.0773477	0.0177229
0.117	0	0	0.0146616	0.00938898	0.0802049	0.0193658
0.118	0	0	0.0153709	0.00932261	0.0845527	0.0190094
0.119	0	0	0.0157907	0.00972922	0.0845527	0.0190094
0.12	0	0	0.0179837	0.00985685	0.0845527	0.0190094
0.121	0	0	0.0179837	0.00985685	0.0889005	0.0196338
0.122	0	0	0.0186929	0.00980716	0.0917577	0.0212208
0.123	0	0	0.0186929	0.00980716	0.0917577	0.0212208
0.124	0	0	0.0186929	0.00980716	0.0917577	0.0212208
0.125	0	0	0.0191127	0.0101878	0.0917577	0.0212208
0.126	0	0	0.0198219	0.0101834	0.0932728	0.0212597
0.127	0	0	0.0198219	0.0101834	0.0932728	0.0212597
0.128	0	0	0.0215012	0.0117132	0.0932728	0.0212597
0.129	0	0	0.0223408	0.0124924	0.094788	0.021406
0.13	0	0	0.0227606	0.0128849	0.094788	0.021406
0.131	0	0	0.0227606	0.0128849	0.094788	0.021406
0.132	0	0	0.0227606	0.0128849	0.094788	0.021406
0.133	0	0	0.0253734	0.0135607	0.0988696	0.0221287
0.134	0	0	0.0257932	0.0139352	0.0988696	0.0221287
0.135	0	0	0.0269223	0.0142808	0.100385	0.022303
0.136	0	0	0.0269223	0.0142808	0.104733	0.023117
0.137	0	0	0.0291153	0.0148244	0.10908	0.0246814
0.138	0	0	0.0306641	0.0155046	0.111938	0.025799
0.139	0	0	0.0315037	0.0162156	0.111938	0.025799
0.14	0	0	0.0319236	0.0165756	0.11631	0.0271983
0.141	0	0	0.0319236	0.0165756	0.11631	0.0271983
0.142	0	0	0.033342	0.0165997	0.11631	0.0271983
0.143	0	0	0.033342	0.0165997	0.11631	0.0271983
0.144	0	0	0.033342	0.0165997	0.120391	0.0277297
0.145	0	0	0.033342	0.0165997	0.120391	0.0277297
0.146	0	0	0.0351563	0.017019	0.125988	0.0288317
0.147	0	0	0.0358655	0.0170599	0.125988	0.0288317
0.148	0	0	0.0358655	0.0170599	0.125988	0.0288317
0.149	0	0	0.0362853	0.0174179	0.125988	0.0288317
0.15	0	0	0.0367051	0.0177785	0.125988	0.0288317
0.151	0	0	0.0374144	0.0178392	0.125988	0.0288317
0.152	0	0	0.0374144	0.0178392	0.127503	0.0289082
0.153	0	0	0.0392526	0.0183921	0.129019	0.0290636
0.154	0	0	0.0403816	0.0188747	0.129019	0.0290636
0.155	0	0	0.0410909	0.0190316	0.129019	0.0290636
0.156	0	0	0.0410909	0.0190316	0.134615	0.030688
0.157	0	0	0.0418001	0.0192134	0.138963	0.0316042
0.158	0	0	0.0439931	0.0195823	0.138963	0.0316042
0.159	0	0	0.0444129	0.0199031	0.140478	0.0317904
0.16	0	0	0.0456723	0.0208868	0.144851	0.0328213
0.161	0	0	0.0460921	0.0212211	0.144851	0.0328213
0.162	0	0	0.046512	0.0215585	0.144851	0.0328213
0.163	0	0	0.046512	0.0215585	0.147708	0.0338198
0.164	0	0	0.047641	0.0220467	0.147708	0.0338198
0.165	0	0	0.047641	0.0220467	0.147708	0.0338198
0.166	0	0	0.047641	0.0220467	0.150565	0.0310055
0.167	0	0	0.047641	0.0220467	0.150565	0.0310055
0.168	0	0	0.053156	0.0236127	0.153422	0.032251
0.169	0	0	0.053156	0.0236127	0.160627	0.0304494
0.17	0	0	0.0566084	0.0252988	0.162142	0.0305621
0.171	0	0	0.0573176	0.0254205	0.162142	0.0305621
0.172	0	0	0.0573176	0.0254205	0.162142	0.0305621
0.173	0	0	0.0577375	0.0257155	0.164999	0.0277812
0.174	0	0	0.0591559	0.026008	0.169372	0.0292831
0.175	0	0	0.0591559	0.026008	0.170887	0.0294827
0.176	0	0	0.0591559	0.026008	0.170887	0.0294827
0.177	0	0	0.0620581	0.0270207	0.173917	0.0301073
0.178	0	0	0.0620581	0.0270207	0.173917	0.0301073
0.179	0	0	0.0634765	0.0273868	0.173917	0.0301073
0.18	0	0	0.0646056	0.0278542	0.176947	0.0310168
0.181	0	0	0.0653148	0.0280751	0.176947	0.0310168
0.182	0	0	0.0665742	0.0288623	0.178463	0.0315709
0.183	0	0	0.0669941	0.0291321	0.178463	0.0315709
0.184	0	0	0.0669941	0.0291321	0.18281	0.0324499
0.185	0	0	0.0674139	0.0294054	0.184326	0.0329996
0.186	0	0	0.0700267	0.0304993	0.185841	0.0336087
0.187	0	0	0.0711557	0.0309588	0.187356	0.034274
0.188	0	0	0.0711557	0.0309588	0.187356	0.034274
0.189	0	0	0.0722847	0.0314294	0.190213	0.0315729
0.19	0	0	0.0727046	0.0316955	0.190213	0.0315729
0.191	0	0	0.0731244	0.031965	0.190213	0.0315729
0.192	0	0	0.0731244	0.031965	0.190213	0.0315729
0.193	0	0	0.0745428	0.032402	0.194585	0.0332451
0.194	0	0	0.0760917	0.0331679	0.198933	0.0342596
0.195	0	0	0.0776405	0.0339451	0.20179	0.0352793
0.196	0	0	0.0780603	0.0342156	0.20179	0.0352793
0.197	0	0	0.0791894	0.0347328	0.20179	0.0352793
0.198	0	0	0.0796092	0.0350056	0.204647	0.0364948
0.199	0	0	0.082222	0.0359833	0.211852	0.0390268
0.2	0	0	0.0831966	0.0356126	0.211852	0.0390268
0.201	0	0	0.0836164	0.0358811	0.211852	0.0390268
0.202	0	0	0.0855658	0.0352099	0.213367	0.0394971
0.203	0	0	0.0866948	0.0357058	0.217449	0.0389369
0.204	0	0	0.087404	0.0359424	0.217449	0.0389369
0.205	0	0	0.0878238	0.0362104	0.217449	0.0389369
0.206	0	0	0.0878238	0.0362104	0.217449	0.0389369
0.207	0	0	0.0903491	0.0350551	0.217449	0.0389369
0.208	0	0	0.0917675	0.0355544	0.220306	0.0362718
0.209	0	0	0.0921873	0.035821	0.220306	0.0362718
0.21	0	0	0.093027	0.0363628	0.220306	0.0362718
0.211	0	0	0.0956398	0.0373114	0.220306	0.0362718
0.212	0	0	0.0964794	0.0378502	0.221821	0.0367684
0.213	0	0	0.0987135	0.038344	0.226194	0.0347036
0.214	0	0	0.102477	0.0380408	0.226194	0.0347036
0.215	0	0	0.104605	0.0387093	0.226194	0.0347036
0.216	0	0	0.105314	0.0389554	0.231908	0.0296047
0.217	0	0	0.105314	0.0389554	0.23628	0.0278167
0.218	0	0	0.108679	0.0384076	0.23628	0.0278167
0.219	0	0	0.111198	0.0401317	0.23628	0.0278167
0.22	0	0	0.112037	0.0407249	0.23628	0.0278167
0.221	0	0	0.112457	0.0410246	0.23628	0.0278167
0.222	0	0	0.114295	0.0417712	0.239311	0.0293451
0.223	0	0	0.115979	0.0417308	0.239311	0.0293451
0.224	0	0	0.116689	0.0419783	0.239311	0.0293451
0.225	0	0	0.117528	0.0425637	0.239311	0.0293451
0.226	0	0	0.120981	0.0439053	0.239311	0.0293451
0.227	0	0	0.124303	0.0449641	0.243392	0.0283883
0.228	0	0	0.124303	0.0449641	0.243392	0.0283883
0.229	0	0	0.124722	0.0452504	0.243392	0.0283883
0.23	0	0	0.125432	0.045478	0.243392	0.0283883
0.231	0	0	0.125432	0.045478	0.243392	0.0283883
0.232	0	0	0.129346	0.0440279	0.243392	0.0283883
0.233	0	0	0.133	0.0434821	0.243392	0.0283883
0.234	0	0	0.133	0.0434821	0.243392	0.0283883
0.235	0	0	0.134395	0.043447	0.243392	0.0283883
0.236	0	0	0.135104	0.0436941	0.246249	0.0258928
0.237	0	0	0.135104	0.0436941	0.246249	0.0258928
0.238	0	0	0.136498	0.0436767	0.246249	0.0258928
0.239	0	0	0.137338	0.0442601	0.246249	0.0258928
0.24	0	0	0.137338	0.0442601	0.247765	0.0267535
0.241	0	0	0.137758	0.0445549	0.251846	0.0261708
0.242	0	0	0.138467	0.0447986	0.251846	0.0261708
0.243	0	0	0.138467	0.0447986	0.251846	0.0261708
0.244	0	0	0.141635	0.0450036	0.251846	0.0261708
0.245	0	0	0.142474	0.0455789	0.251846	0.0261708
0.246	0	0	0.143314	0.0461624	0.253361	0.0270503
0.247	0	0	0.146636	0.0472312	0.253361	0.0270503
0.248	0	0	0.146636	0.0472312	0.256218	0.0245444
0.249	0	0	0.147056	0.0475178	0.2603	0.0244128
0.25	0	0	0.15071	0.0470053	0.2603	0.0244128
0.251	0	0	0.151839	0.0475229	0.263157	0.0218447
0.252	0	0	0.153943	0.0477434	0.263157	0.0218447
0.253	0	0	0.156556	0.0485914	0.263157	0.0218447
0.254	0	0	0.156556	0.0485914	0.263157	0.0218447
0.255	0	0	0.159588	0.0497961	0.263157	0.0218447
0.256	0	0	0.164217	0.0490263	0.267505	0.0221612
0.257	0	0	0.167717	0.0478617	0.267505	0.0221612
0.258	0	0	0.167717	0.0478617	0.267505	0.0221612
0.259	0	0	0.169112	0.04785	0.267505	0.0221612
0.26	0	0	0.17095	0.0485576	0.267505	0.0221612
0.261	0	0	0.174184	0.048007	0.267505	0.0221612
0.262	0	0	0.175864	0.0491307	0.267505	0.0221612
0.263	0	0	0.178389	0.0484737	0.267505	0.0221612
0.264	0	0	0.181711	0.0495332	0.267505	0.0221612
0.265	0	0	0.182131	0.0498112	0.270362	0.0229193
0.266	0	0	0.184234	0.0499852	0.273219	0.0203109
0.267	0	0	0.184234	0.0499852	0.273219	0.0203109
0.268	0	0	0.190762	0.0490336	0.273219	0.0203109
0.269	0	0	0.190762	0.0490336	0.273219	0.0203109
0.27	0	0	0.194941	0.0467512	0.273219	0.0203109
0.271	0	0	0.198683	0.0481917	0.274734	0.0211871
0.272	0	0	0.199523	0.0487499	0.27625	0.0221324
0.273	0	0	0.201207	0.0486077	0.27625	0.0221324
0.274	0	0	0.201916	0.04882	0.27625	0.0221324
0.275	0	0	0.207851	0.0510549	0.277765	0.0231383
0.276	0	0	0.207851	0.0510549	0.277765	0.0231383
0.277	0	0	0.214667	0.0504962	0.277765	0.0231383
0.278	0	0	0.218409	0.0521114	0.277765	0.0231383
0.279	0	0	0.220088	0.0531236	0.277765	0.0231383
0.28	0	0	0.222747	0.0525958	0.277765	0.0231383
0.281	0	0	0.223876	0.0530573	0.281846	0.0229481
0.282	0	0	0.223876	0.0530573	0.281846	0.0229481
0.283	0	0	0.224296	0.0533139	0.281846	0.0229481
0.284	0	0	0.225555	0.0540961	0.286194	0.0233918
0.285	0	0	0.226974	0.0545146	0.286194	0.0233918
0.286	0	0	0.227393	0.0547751	0.286194	0.0233918
0.287	0	0	0.228812	0.0552228	0.286194	0.0233918
0.288	0	0	0.234505	0.0547516	0.286194	0.0233918
0.289	0	0	0.234925	0.0550034	0.287709	0.0243089
0.29	0	0	0.235344	0.0552572	0.290567	0.0217667
0.291	0	0	0.236054	0.0554764	0.290567	0.0217667
0.292	0	0	0.237892	0.0561888	0.290567	0.0217667
0.293	0	0	0.238867	0.0558375	0.290567	0.0217667
0.294	0	0	0.238867	0.0558375	0.290567	0.0217667
0.295	0	0	0.239706	0.0563427	0.292082	0.0228027
0.296	0	0	0.240415	0.0565789	0.292082	0.0228027
0.297	0	0	0.240415	0.0565789	0.292082	0.0228027
0.298	0	0	0.242384	0.0575829	0.292082	0.0228027
0.299	0	0	0.243644	0.0583602	0.292082	0.0228027
0.3	0	0	0.243644	0.0583602	0.297796	0.0181752
0.301	0	0	0.246256	0.0593925	0.297796	0.0181752
0.302	0	0	0.248514	0.0603676	0.297796	0.0181752
0.303	0	0	0.248514	0.0603676	0.303393	0.0191229
0.304	0	0	0.250194	0.0614098	0.303393	0.0191229
0.305	0	0	0.251588	0.0613329	0.307474	0.0196956
0.306	0	0	0.251588	0.0613329	0.307474	0.0196956
0.307	0	0	0.253781	0.0621086	0.310332	0.017429
0.308	0	0	0.25491	0.0625882	0.310332	0.017429
0.309	0	0	0.25491	0.0625882	0.310332	0.017429
0.31	0	0	0.25617	0.0633745	0.310332	0.017429
0.311	0	0	0.25617	0.0633745	0.310332	0.017429
0.312	0	0	0.257144	0.0630429	0.311847	0.0186131
0.313	0	0	0.257853	0.0632626	0.313362	0.0198423
0.314	0	0	0.258273	0.0635263	0.314877	0.0211087
0.315	0	0	0.258982	0.0637513	0.317734	0.0192682
0.316	0	0	0.263014	0.0652469	0.317734	0.0192682
0.317	0	0	0.263434	0.0655024	0.321816	0.0201464
0.318	0	0	0.266336	0.0665521	0.321816	0.0201464
0.319	0	0	0.266336	0.0665521	0.321816	0.0201464
0.32	0	0	0.267885	0.0672833	0.323331	0.0213792
0.321	0	0	0.268304	0.0675345	0.323331	0.0213792
0.322	0	0	0.269144	0.0680419	0.326188	0.0207823
0.323	0	0	0.273088	0.0675626	0.33027	0.0221566
0.324	0	0	0.274506	0.068055	0.33027	0.0221566
0.325	0	0	0.274926	0.0683045	0.33027	0.0221566
0.326	0	0	0.274926	0.0683045	0.33027	0.0221566
0.327	0	0	0.277184	0.0693159	0.33027	0.0221566
0.328	0	0	0.278024	0.0698193	0.333127	0.020372
0.329	0	0	0.278444	0.0700734	0.334642	0.0215263
0.33	0	0	0.279838	0.0699836	0.334642	0.0215263
0.331	0	0	0.280258	0.0702409	0.337499	0.0200412
0.332	0	0	0.282781	0.0706761	0.337499	0.0200412
0.333	0	0	0.282781	0.0706761	0.341847	0.0186678
0.334	0	0	0.283756	0.0703537	0.341847	0.0186678
0.335	0	0	0.28515	0.0703038	0.343362	0.0198994
0.336	0	0	0.28515	0.0703038	0.343362	0.0198994
0.337	0	0	0.286279	0.0708159	0.343362	0.0198994
0.338	0	0	0.291505	0.0727842	0.343362	0.0198994
0.339	0	0	0.29555	0.0714574	0.343362	0.0198994
0.34	0	0	0.298495	0.0707381	0.343362	0.0198994
0.341	0	0	0.299624	0.0712311	0.348959	0.0225963
0.342	0	0	0.300753	0.0717285	0.354822	0.0230232
0.343	0	0	0.301728	0.0713938	0.354822	0.0230232
0.344	0	0	0.301728	0.0713938	0.356337	0.0241859
0.345	0	0	0.303276	0.0721567	0.356337	0.0241859
0.346	0	0	0.303276	0.0721567	0.359194	0.0230878
0.347	0	0	0.303696	0.07242	0.360709	0.0242973
0.348	0	0	0.304536	0.0729511	0.365057	0.0241092
0.349	0	0	0.307481	0.0723028	0.365057	0.0241092
0.35	0	0	0.309674	0.0730214	0.365057	0.0241092
0.351	0	0	0.310383	0.0732495	0.365057	0.0241092
0.352	0	0	0.313285	0.0742474	0.365057	0.0241092
0.353	0	0	0.315478	0.0750673	0.365057	0.0241092
0.354	0	0	0.316318	0.0755705	0.366572	0.0252956
0.355	0	0	0.323229	0.0764802	0.369429	0.0235144
0.356	0	0	0.323649	0.0767234	0.369429	0.0235144
0.357	0	0	0.324069	0.0769681	0.372287	0.0219616
0.358	0	0	0.325753	0.0768167	0.372287	0.0219616
0.359	0	0	0.327171	0.0772442	0.372287	0.0219616
0.36	0	0	0.3283	0.0777074	0.372287	0.0219616
0.361	0	0	0.329009	0.0779344	0.372287	0.0219616
0.362	0	0	0.332924	0.0762951	0.372287	0.0219616
0.363	0	0	0.332924	0.0762951	0.373802	0.0232634
0.364	0	0	0.336129	0.0745139	0.377883	0.0242141
0.365	0	0	0.34016	0.0761308	0.377883	0.0242141
0.366	0	0	0.341135	0.0757442	0.377883	0.0242141
0.367	0	0	0.345431	0.0767763	0.377883	0.0242141
0.368	0	0	0.345431	0.0767763	0.377883	0.0242141
0.369	0	0	0.349641	0.0756924	0.377883	0.0242141
0.37	0	0	0.352166	0.0748118	0.377883	0.0242141
0.371	0	0	0.352166	0.0748118	0.377883	0.0242141
0.372	0	0	0.354779	0.0760065	0.377883	0.0242141
0.373	0	0	0.354779	0.0760065	0.380741	0.0228919
0.374	0	0	0.363677	0.0739523	0.380741	0.0228919
0.375	0	0	0.366882	0.0721817	0.380741	0.0228919
0.376	0	0	0.369495	0.0734746	0.380741	0.0228919
0.377	0	0	0.369914	0.0736951	0.380741	0.0228919
0.378	0	0	0.372527	0.0750233	0.380741	0.0228919
0.379	0	0	0.374211	0.0748066	0.380741	0.0228919
0.38	0	0	0.374211	0.0748066	0.380741	0.0228919
0.381	0	0	0.376315	0.0748208	0.380741	0.0228919
0.382	0	0	0.38036	0.0735683	0.380741	0.0228919
0.383	0	0	0.382553	0.0746978	0.382256	0.0241299
0.384	0	0	0.385785	0.0751143	0.382256	0.0241299
0.385	0	0	0.387978	0.0762654	0.383771	0.0253978
0.386	0	0	0.387978	0.0762654	0.383771	0.0253978
0.387	0	0	0.391631	0.0768973	0.383771	0.0253978
0.388	0	0	0.393758	0.0775356	0.383771	0.0253978
0.389	0	0	0.393758	0.0775356	0.385286	0.0266916
0.39	0	0	0.394178	0.0777456	0.385286	0.0266916
0.391	0	0	0.3975	0.0793058	0.385286	0.0266916
0.392	0	0	0.39792	0.0795125	0.385286	0.0266916
0.393	0	0	0.401125	0.0779031	0.385286	0.0266916
0.394	0	0	0.40365	0.0769089	0.385286	0.0266916
0.395	0	0	0.40365	0.0769089	0.385286	0.0266916
0.396	0	0	0.407527	0.0778648	0.386801	0.0280076
0.397	0	0	0.409211	0.0776632	0.386801	0.0280076
0.398	0	0	0.410606	0.0774588	0.386801	0.0280076
0.399	0	0	0.410606	0.0774588	0.386801	0.0280076
0.4	0	0	0.411315	0.0776761	0.386801	0.0280076
0.401	0	0	0.411315	0.0776761	0.386801	0.0280076
0.402	0	0	0.412709	0.0774816	0.386801	0.0280076
0.403	0	0	0.41886	0.0750518	0.386801	0.0280076
0.404	0	0	0.419569	0.0752685	0.386801	0.0280076
0.405	0	0	0.423069	0.0738925	0.386801	0.0280076
0.406	0	0	0.423069	0.0738925	0.386801	0.0280076
0.407	0	0	0.426694	0.0724812	0.388316	0.0293428
0.408	0	0	0.427668	0.0720467	0.391173	0.0279966
0.409	0	0	0.428508	0.0724626	0.391173	0.0279966
0.41	0	0	0.430192	0.0722521	0.391173	0.0279966
0.411	0	0	0.430901	0.0724716	0.391173	0.0279966
0.412	0	0	0.435655	0.0715664	0.391173	0.0279966
0.413	0	0	0.435655	0.0715664	0.391173	0.0279966
0.414	0	0	0.437049	0.0713448	0.391173	0.0279966
0.415	0.000798085	0.000798085	0.438598	0.0719949	0.395546	0.0282805
0.416	0.000798085	0.000798085	0.438598	0.0719949	0.395546	0.0282805
0.417	0.000798085	0.000798085	0.442542	0.0714353	0.395546	0.0282805
0.418	0.000798085	0.000798085	0.442542	0.0714353	0.395546	0.0282805
0.419	0.000798085	0.000798085	0.443382	0.0718612	0.395546	0.0282805
0.42	0.000798085	0.000798085	0.443382	0.0718612	0.399894	0.0276082
0.421	0.000798085	0.000798085	0.443382	0.0718612	0.404241	0.0276124
0.422	0.000798085	0.000798085	0.443801	0.0720769	0.405757	0.0289359
0.423	0.000798085	0.000798085	0.443801	0.0720769	0.405757	0.0289359
0.424	0.000798085	0.000798085	0.446414	0.0733764	0.405757	0.0289359
0.425	0.000798085	0.000798085	0.446834	0.0735899	0.405757	0.0289359
0.426	0.000798085	0.000798085	0.446834	0.0735899	0.405757	0.0289359
0.427	0.000798085	0.000798085	0.447254	0.0738052	0.405757	0.0289359
0.428	0.000798085	0.000798085	0.450199	0.0730723	0.405757	0.0289359
0.429	0.000798085	0.000798085	0.451593	0.0728443	0.405757	0.0289359
0.43	0.000798085	0.000798085	0.455513	0.0717296	0.405757	0.0289359
0.431	0.000798085	0.000798085	0.455933	0.0719521	0.405757	0.0289359
0.432	0.000798085	0.000798085	0.455933	0.0719521	0.405757	0.0289359
0.433	0.000798085	0.000798085	0.460651	0.0722241	0.405757	0.0289359
0.434	0.000798085	0.000798085	0.460651	0.0722241	0.410104	0.0295301
0.435	0.000798085	0.000798085	0.46207	0.0726338	0.412961	0.0280022
0.436	0.000798085	0.000798085	0.465435	0.0723145	0.412961	0.0280022
0.437	0.000798085	0.000798085	0.465854	0.0725325	0.412961	0.0280022
0.438	0.000798085	0.000798085	0.465854	0.0725325	0.412961	0.0280022
0.439	0.000798085	0.000798085	0.465854	0.0725325	0.412961	0.0280022
0.44	0.000798085	0.000798085	0.466829	0.0720714	0.418676	0.0256378
0.441	0.000798085	0.000798085	0.467538	0.0722781	0.418676	0.0256378
0.442	0.000798085	0.000798085	0.468378	0.072717	0.418676	0.0256378
0.443	0.000798085	0.000798085	0.470062	0.0724755	0.421533	0.0248671
0.444	0.000798085	0.000798085	0.471611	0.0731319	0.421533	0.0248671
0.445	0.000798085	0.000798085	0.47287	0.0738057	0.42439	0.0231203
0.446	0.000798085	0.000798085	0.473999	0.0742469	0.42439	0.0231203
0.447	0.000798085	0.000798085	0.475128	0.074693	0.42439	0.0231203
0.448	0.000798085	0.000798085	0.481366	0.0744514	0.427247	0.0216114
0.449	0.000798085	0.000798085	0.482341	0.0739923	0.427247	0.0216114
0.45	0.000798085	0.000798085	0.484866	0.0732211	0.428762	0.0230261
0.451	0.000798085	0.000798085	0.48626	0.0729884	0.431793	0.0258897
0.452	0.000798085	0.000798085	0.48626	0.0729884	0.431793	0.0258897
0.453	0.000798085	0.000798085	0.488453	0.074045	0.431793	0.0258897
0.454	0.000798085	0.000798085	0.488453	0.074045	0.435874	0.0252728
0.455	0.000798085	0.000798085	0.488453	0.074045	0.435874	0.0252728
0.456	0.000798085	0.000798085	0.49253	0.0737726	0.435874	0.0252728
0.457	0.000798085	0.000798085	0.49253	0.0737726	0.435874	0.0252728
0.458	0.000798085	0.000798085	0.49337	0.0742145	0.435874	0.0252728
0.459	0.000798085	0.000798085	0.49379	0.074438	0.435874	0.0252728
0.46	0.000798085	0.000798085	0.49379	0.074438	0.435874	0.0252728
0.461	0.000798085	0.000798085	0.495739	0.0735876	0.440222	0.0255978
0.462	0.000798085	0.000798085	0.496579	0.0740405	0.451509	0.0251447
0.463	0.000798085	0.000798085	0.496998	0.0742694	0.454366	0.0242331
0.464	0.000798085	0.000798085	0.497708	0.0744774	0.454366	0.0242331
0.465	0.000798085	0.000798085	0.497708	0.0744774	0.454366	0.0242331
0.466	0.000798085	0.000798085	0.498837	0.0749192	0.454366	0.0242331
0.467	0.000798085	0.000798085	0.501782	0.0743774	0.454366	0.0242331
0.468	0.000798085	0.000798085	0.504987	0.0725864	0.454366	0.0242331
0.469	0.000798085	0.000798085	0.50718	0.0736157	0.454366	0.0242331
0.47	0.000798085	0.000798085	0.50718	0.0736157	0.457223	0.0223009
0.471	0.000798085	0.000798085	0.508019	0.074071	0.457223	0.0223009
0.472	0.000798085	0.000798085	0.510545	0.0733325	0.458738	0.0235582
0.473	0.000798085	0.000798085	0.510545	0.0733325	0.458738	0.0235582
0.474	0.000798085	0.000798085	0.512494	0.0724419	0.458738	0.0235582
0.475	0.000798085	0.000798085	0.512914	0.0726721	0.458738	0.0235582
0.476	0.000798085	0.000798085	0.516148	0.0721862	0.460253	0.0248443
0.477	0.000798085	0.000798085	0.517963	0.0722067	0.460253	0.0248443
0.478	0.000798085	0.000798085	0.519511	0.0728699	0.460253	0.0248443
0.479	0.000798085	0.000798085	0.520771	0.0735804	0.460253	0.0248443
0.48	0.000798085	0.000798085	0.520771	0.0735804	0.46311	0.0232234
0.481	0.00159617	0.00159617	0.520771	0.0735804	0.46311	0.0232234
0.482	0.00159617	0.00159617	0.528694	0.0721108	0.46311	0.0232234
0.483	0.00159617	0.00159617	0.529114	0.0723466	0.46311	0.0232234
0.484	0.00159617	0.00159617	0.530509	0.072125	0.468707	0.0242639
0.485	0.00159617	0.00159617	0.530509	0.072125	0.470222	0.0255912
0.486	0.00159617	0.00159617	0.530509	0.072125	0.470222	0.0255912
0.487	0.00159617	0.00159617	0.530509	0.072125	0.470222	0.0255912
0.488	0.00159617	0.00159617	0.532323	0.0721576	0.470222	0.0255912
0.489	0.00159617	0.00159617	0.532743	0.0724007	0.470222	0.0255912
0.49	0.00159617	0.00159617	0.533163	0.0726455	0.470222	0.0255912
0.491	0.00239425	0.00239425	0.533163	0.0726455	0.47457	0.0262924
0.492	0.00239425	0.00239425	0.535556	0.072564	0.47457	0.0262924
0.493	0.00239425	0.00239425	0.536685	0.0729939	0.477427	0.0247656
0.494	0.00399042	0.00399042	0.537104	0.0732379	0.477427	0.0247656
0.495	0.00399042	0.00399042	0.537104	0.0732379	0.477427	0.0247656
0.496	0.00399042	0.00399042	0.537104	0.0732379	0.477427	0.0247656
0.497	0.00399042	0.00399042	0.537104	0.0732379	0.481775	0.0261019
0.498	0.00399042	0.00399042	0.539297	0.0742238	0.481775	0.0261019
0.499	0.00478851	0.00478851	0.540426	0.0746465	0.481775	0.0261019
0.5	0.00478851	0.00478851	0.545735	0.0728405	0.481775	0.0261019
0.501	0.00478851	0.00478851	0.545735	0.0728405	0.481775	0.0261019
0.502	0.00478851	0.00478851	0.546155	0.0730833	0.486123	0.0280551
0.503	0.0109997	0.00718293	0.546575	0.0733276	0.486123	0.0280551
0.504	0.0109997	0.00718293	0.547284	0.0735165	0.486123	0.0280551
0.505	0.0109997	0.00718293	0.547284	0.0735165	0.48898	0.0267027
0.506	0.0109997	0.00718293	0.547284	0.0735165	0.491837	0.025599
0.507	0.0109997	0.00718293	0.549233	0.0726507	0.493352	0.0266402
0.508	0.0109997	0.00718293	0.552266	0.0741311	0.493352	0.0266402
0.509	0.0109997	0.00718293	0.553395	0.0745563	0.497434	0.026028
0.51	0.0109997	0.00718293	0.556008	0.0758203	0.498949	0.0270804
0.511	0.0109997	0.00718293	0.556008	0.0758203	0.500464	0.028175
0.512	0.0109997	0.00718293	0.557137	0.0762385	0.504546	0.0280841
0.513	0.0109997	0.00718293	0.558531	0.07606	0.504546	0.0280841
0.514	0.0109997	0.00718293	0.559241	0.0762436	0.504546	0.0280841
0.515	0.0109997	0.00718293	0.55966	0.0764829	0.506061	0.0291668
0.516	0.0109997	0.00718293	0.561895	0.0768029	0.508918	0.0280888
0.517	0.0109997	0.00718293	0.565482	0.0776695	0.517082	0.0293406
0.518	0.0109997	0.00718293	0.565482	0.0776695	0.521163	0.03077
0.519	0.0109997	0.00718293	0.569816	0.0763209	0.521163	0.03077
0.52	0.0109997	0.00718293	0.569816	0.0763209	0.521163	0.03077
0.521	0.0109997	0.00718293	0.570236	0.0765649	0.521163	0.03077
0.522	0.0109997	0.00718293	0.573861	0.0751462	0.521163	0.03077
0.523	0.0109997	0.00718293	0.577775	0.0737545	0.521163	0.03077
0.524	0.0109997	0.00718293	0.580144	0.0731347	0.526877	0.0274902
0.525	0.0109997	0.00718293	0.580144	0.0731347	0.526877	0.0274902
0.526	0.0109997	0.00718293	0.581693	0.0738101	0.526877	0.0274902
0.527	0.0109997	0.00718293	0.582113	0.0740633	0.526877	0.0274902
0.528	0.0117978	0.00763036	0.582533	0.0743179	0.532765	0.0284067
0.529	0.0117978	0.00763036	0.583662	0.0747472	0.532765	0.0284067
0.53	0.0117978	0.00763036	0.583662	0.0747472	0.537113	0.0291399
0.531	0.0117978	0.00763036	0.583662	0.0747472	0.541461	0.0304818
0.532	0.0117978	0.00763036	0.584371	0.0749267	0.545542	0.0317326
0.533	0.0117978	0.00763036	0.586764	0.0748831	0.545542	0.0317326
0.534	0.0117978	0.00763036	0.587184	0.0751354	0.55143	0.031064
0.535	0.0117978	0.00763036	0.588159	0.0747248	0.552945	0.0319396
0.536	0.0117978	0.00763036	0.591659	0.0733436	0.552945	0.0319396
0.537	0.0117978	0.00763036	0.591659	0.0733436	0.552945	0.0319396
0.538	0.0117978	0.00763036	0.591659	0.0733436	0.552945	0.0319396
0.539	0.0117978	0.00763036	0.594182	0.0736422	0.552945	0.0319396
0.54	0.0117978	0.00763036	0.594182	0.0736422	0.555802	0.029857
0.541	0.0117978	0.00763036	0.597504	0.0750343	0.555802	0.029857
0.542	0.0117978	0.00763036	0.599697	0.076028	0.555802	0.029857
0.543	0.0117978	0.00763036	0.602642	0.0753456	0.555802	0.029857
0.544	0.0117978	0.00763036	0.603771	0.0757737	0.561399	0.0321891
0.545	0.0125959	0.00813167	0.605455	0.0755554	0.561399	0.0321891
0.546	0.015572	0.0079048	0.605455	0.0755554	0.561399	0.0321891
0.547	0.015572	0.0079048	0.607713	0.0764347	0.562914	0.0330941
0.548	0.015572	0.0079048	0.607713	0.0764347	0.565771	0.031188
0.549	0.015572	0.0079048	0.607713	0.0764347	0.565771	0.031188
0.55	0.015572	0.0079048	0.609971	0.0773329	0.565771	0.031188
0.551	0.015572	0.0079048	0.61712	0.0751728	0.567286	0.0321591
0.552	0.015572	0.0079048	0.620153	0.0766093	0.567286	0.0321591
0.553	0.0163701	0.00841842	0.620153	0.0766093	0.568801	0.033171
0.554	0.0163701	0.00841842	0.623653	0.0753155	0.568801	0.033171
0.555	0.0163701	0.00841842	0.623653	0.0753155	0.568801	0.033171
0.556	0.0163701	0.00841842	0.624782	0.0757645	0.568801	0.033171
0.557	0.0171682	0.00897371	0.624782	0.0757645	0.568801	0.033171
0.558	0.0171682	0.00897371	0.628961	0.0736606	0.568801	0.033171
0.559	0.0179663	0.00956343	0.629381	0.0739063	0.571658	0.0314608
0.56	0.0187644	0.0101816	0.630356	0.0734699	0.571658	0.0314608
0.561	0.0187644	0.0101816	0.631331	0.073044	0.571658	0.0314608
0.562	0.0187644	0.0101816	0.63175	0.0732919	0.571658	0.0314608
0.563	0.0229661	0.00974875	0.63301	0.0740451	0.574516	0.0299261
0.564	0.0229661	0.00974875	0.634694	0.0738309	0.576031	0.0310152
0.565	0.0237642	0.0103634	0.634694	0.0738309	0.580112	0.0324424
0.566	0.0237642	0.0103634	0.635403	0.0740371	0.580112	0.0324424
0.567	0.0237642	0.0103634	0.635403	0.0740371	0.580112	0.0324424
0.568	0.0237642	0.0103634	0.636532	0.0744995	0.58446	0.0329589
0.569	0.0237642	0.0103634	0.640186	0.0740763	0.58446	0.0329589
0.57	0.0237642	0.0103634	0.640186	0.0740763	0.58446	0.0329589
0.571	0.0237642	0.0103634	0.642712	0.0732623	0.587317	0.031531
0.572	0.0237642	0.0103634	0.643971	0.0740213	0.587317	0.031531
0.573	0.0245622	0.0110016	0.643971	0.0740213	0.590175	0.0303058
0.574	0.0245622	0.0110016	0.645785	0.0741078	0.590175	0.0303058
0.575	0.0245622	0.0110016	0.64873	0.0736191	0.594547	0.0292552
0.576	0.0245622	0.0110016	0.649859	0.0740826	0.600434	0.02958
0.577	0.0253603	0.0116595	0.650834	0.073655	0.600434	0.02958
0.578	0.0253603	0.0116595	0.650834	0.073655	0.600434	0.02958
0.579	0.0261584	0.012334	0.651254	0.0739159	0.600434	0.02958
0.58	0.0261584	0.012334	0.651254	0.0739159	0.601949	0.0307354
0.581	0.0261584	0.012334	0.651254	0.0739159	0.601949	0.0307354
0.582	0.0261584	0.012334	0.656563	0.0721855	0.601949	0.0307354
0.583	0.0269565	0.0130225	0.657272	0.0723953	0.601949	0.0307354
0.584	0.0277546	0.0137228	0.658666	0.0722335	0.601949	0.0307354
0.585	0.0277546	0.0137228	0.659086	0.0724993	0.601949	0.0307354
0.586	0.0277546	0.0137228	0.659086	0.0724993	0.601949	0.0307354
0.587	0.0277546	0.0137228	0.660061	0.0720847	0.601949	0.0307354
0.588	0.0369419	0.0159774	0.660061	0.0720847	0.601949	0.0307354
0.589	0.0369419	0.0159774	0.663975	0.0705805	0.601949	0.0307354
0.59	0.0369419	0.0159774	0.664395	0.0708491	0.601949	0.0307354
0.591	0.0369419	0.0159774	0.66537	0.0704264	0.601949	0.0307354
0.592	0.0369419	0.0159774	0.66537	0.0704264	0.604807	0.0294688
0.593	0.0369419	0.0159774	0.670768	0.0696013	0.608888	0.0306904
0.594	0.0427398	0.0172205	0.673713	0.0689999	0.608888	0.0306904
0.595	0.0435379	0.0177634	0.673713	0.0689999	0.610403	0.031795
0.596	0.0435379	0.0177634	0.674687	0.0685559	0.611918	0.0329324
0.597	0.0435379	0.0177634	0.674687	0.0685559	0.613434	0.0340991
0.598	0.0435379	0.0177634	0.676371	0.0683232	0.613434	0.0340991
0.599	0.0435379	0.0177634	0.681266	0.0669204	0.616291	0.0323987
0.6	0.0435379	0.0177634	0.687373	0.0662578	0.616291	0.0323987
0.601	0.0435379	0.0177634	0.690738	0.065984	0.616291	0.0323987
0.602	0.0435379	0.0177634	0.692552	0.0660799	0.617806	0.0336201
0.603	0.0435379	0.0177634	0.696052	0.0649019	0.620663	0.0321155
0.604	0.0435379	0.0177634	0.700232	0.0627573	0.620663	0.0321155
0.605	0.0435379	0.0177634	0.701916	0.0624942	0.624745	0.0333794
0.606	0.0435379	0.0177634	0.701916	0.0624942	0.624745	0.0333794
0.607	0.0435379	0.0177634	0.7036	0.0622488	0.624745	0.0333794
0.608	0.0497491	0.0210715	0.704574	0.061828	0.62626	0.0345565
0.609	0.0559602	0.025488	0.707519	0.0613456	0.62626	0.0345565
0.61	0.0559602	0.025488	0.707519	0.0613456	0.62626	0.0345565
0.611	0.0575564	0.0261693	0.708229	0.0615337	0.62626	0.0345565
0.612	0.0583545	0.0265394	0.714934	0.0586541	0.62626	0.0345565
0.613	0.0583545	0.0265394	0.715908	0.0582086	0.62626	0.0345565
0.614	0.0583545	0.0265394	0.720714	0.0601217	0.627775	0.0357591
0.615	0.0591526	0.0269281	0.720714	0.0601217	0.627775	0.0357591
0.616	0.0591526	0.0269281	0.723527	0.0602998	0.627775	0.0357591
0.617	0.0591526	0.0269281	0.723527	0.0602998	0.627775	0.0357591
0.618	0.0591526	0.0269281	0.726849	0.0616295	0.627775	0.0357591
0.619	0.0599507	0.0273346	0.728953	0.0616444	0.627775	0.0357591
0.62	0.0599507	0.0273346	0.732158	0.0599228	0.627775	0.0357591
0.621	0.0599507	0.0273346	0.734971	0.0601232	0.627775	0.0357591
0.622	0.0599507	0.0273346	0.74141	0.0578631	0.630632	0.034438
0.623	0.0607487	0.027758	0.742385	0.057401	0.630632	0.034438
0.624	0.0615468	0.0281977	0.742805	0.0576645	0.630632	0.034438
0.625	0.0623449	0.0286529	0.74378	0.0572159	0.632147	0.0356786
0.626	0.063143	0.0291228	0.748799	0.0557114	0.632147	0.0356786
0.627	0.0639411	0.0296068	0.749508	0.0559001	0.632147	0.0356786
0.628	0.0639411	0.0296068	0.750483	0.0554548	0.632147	0.0356786
0.629	0.0639411	0.0296068	0.750483	0.0554548	0.640577	0.0365103
0.63	0.0639411	0.0296068	0.750483	0.0554548	0.640577	0.0365103
0.631	0.0639411	0.0296068	0.750483	0.0554548	0.640577	0.0365103
0.632	0.0669173	0.0293824	0.750483	0.0554548	0.640577	0.0365103
0.633	0.0706916	0.0299318	0.751457	0.0550232	0.643434	0.0349567
0.634	0.0706916	0.0299318	0.751877	0.0552958	0.643434	0.0349567
0.635	0.0714896	0.0304188	0.751877	0.0552958	0.643434	0.0349567
0.636	0.0730858	0.0314309	0.752717	0.0558464	0.643434	0.0349567
0.637	0.076062	0.0317321	0.755922	0.0543417	0.643434	0.0349567
0.638	0.076062	0.0317321	0.755922	0.0543417	0.646291	0.0335748
0.639	0.0776582	0.0327573	0.761652	0.052014	0.646291	0.0335748
0.64	0.0776582	0.0327573	0.761652	0.052014	0.646291	0.0335748
0.641	0.0776582	0.0327573	0.761652	0.052014	0.646291	0.0335748
0.642	0.0838693	0.0362064	0.762627	0.0515334	0.646291	0.0335748
0.643	0.0838693	0.0362064	0.762627	0.0515334	0.650373	0.0352285
0.644	0.0868455	0.0366046	0.763047	0.0518185	0.650373	0.0352285
0.645	0.0868455	0.0366046	0.763047	0.0518185	0.650373	0.0352285
0.646	0.0876436	0.0370462	0.765992	0.0512208	0.650373	0.0352285
0.647	0.0876436	0.0370462	0.766967	0.0507385	0.650373	0.0352285
0.648	0.0876436	0.0370462	0.767941	0.0502705	0.650373	0.0352285
0.649	0.0876436	0.0370462	0.767941	0.0502705	0.650373	0.0352285
0.65	0.0876436	0.0370462	0.767941	0.0502705	0.65472	0.0348799
0.651	0.0884417	0.0374995	0.771861	0.0492847	0.656236	0.0359316
0.652	0.0968451	0.0350585	0.772836	0.0488299	0.656236	0.0359316
0.653	0.0976432	0.0355237	0.772836	0.0488299	0.659093	0.0346194
0.654	0.0984412	0.0360006	0.77381	0.0483905	0.66195	0.0328851
0.655	0.0984412	0.0360006	0.77452	0.048547	0.66195	0.0328851
0.656	0.101417	0.0364862	0.77452	0.048547	0.664807	0.0313159
0.657	0.101417	0.0364862	0.77452	0.048547	0.669155	0.0311789
0.658	0.102216	0.0369572	0.775359	0.0491389	0.669155	0.0311789
0.659	0.102216	0.0369572	0.776068	0.0493009	0.673237	0.0328769
0.66	0.102216	0.0369572	0.776488	0.0495974	0.673237	0.0328769
0.661	0.107215	0.0368438	0.779693	0.048093	0.676094	0.0313756
0.662	0.110191	0.0374784	0.781886	0.0488266	0.680175	0.0334765
0.663	0.11099	0.0379455	0.784831	0.0483009	0.684548	0.0330678
0.664	0.11099	0.0379455	0.788456	0.0472031	0.687405	0.0313187
0.665	0.11099	0.0379455	0.789166	0.0473452	0.687405	0.0313187
0.666	0.11099	0.0379455	0.789166	0.0473452	0.68892	0.0322809
0.667	0.111788	0.0384235	0.79308	0.0462731	0.691777	0.0307181
0.668	0.114182	0.0399189	0.794055	0.0457478	0.691777	0.0307181
0.669	0.114182	0.0399189	0.795029	0.0452375	0.694634	0.0293508
0.67	0.122158	0.0408813	0.797222	0.0459959	0.696149	0.0303797
0.671	0.125134	0.0417727	0.797642	0.0462888	0.697664	0.031448
0.672	0.13173	0.0432794	0.804015	0.0455029	0.697664	0.031448
0.673	0.13173	0.0432794	0.804015	0.0455029	0.700522	0.0299739
0.674	0.135504	0.0447219	0.806208	0.0464209	0.706118	0.0330434
0.675	0.135504	0.0447219	0.806208	0.0464209	0.706118	0.0330434
0.676	0.139706	0.0450986	0.807626	0.046664	0.708976	0.0317751
0.677	0.140504	0.0455645	0.808601	0.0461559	0.708976	0.0317751
0.678	0.141302	0.0460395	0.812743	0.0461729	0.708976	0.0317751
0.679	0.141302	0.0460395	0.815268	0.0451295	0.711833	0.0307209
0.68	0.141302	0.0460395	0.816243	0.0446472	0.711833	0.0307209
0.681	0.1421	0.0465234	0.816243	0.0446472	0.711833	0.0307209
0.682	0.1421	0.0465234	0.816952	0.0447633	0.716181	0.0296689
0.683	0.1421	0.0465234	0.816952	0.0447633	0.716181	0.0296689
0.684	0.1421	0.0465234	0.820452	0.0433229	0.719038	0.0279939
0.685	0.159482	0.043791	0.824367	0.0422097	0.721895	0.0269037
0.686	0.159482	0.043791	0.824367	0.0422097	0.729124	0.0254078
0.687	0.16028	0.0442616	0.825341	0.0417057	0.729124	0.0254078
0.688	0.161876	0.0452304	0.825341	0.0417057	0.731981	0.0239019
0.689	0.162674	0.045728	0.826316	0.0412186	0.737844	0.0237498
0.69	0.162674	0.045728	0.827445	0.0416097	0.737844	0.0237498
0.691	0.162674	0.045728	0.827445	0.0416097	0.737844	0.0237498
0.692	0.162674	0.045728	0.828154	0.0417395	0.737844	0.0237498
0.693	0.162674	0.045728	0.828863	0.041881	0.737844	0.0237498
0.694	0.162674	0.045728	0.829992	0.0423002	0.737844	0.0237498
0.695	0.166449	0.047247	0.832518	0.0413187	0.737844	0.0237498
0.696	0.167247	0.0477419	0.832518	0.0413187	0.73936	0.0249293
0.697	0.167247	0.0477419	0.832518	0.0413187	0.742217	0.0235159
0.698	0.167247	0.0477419	0.833492	0.0408206	0.742217	0.0235159
0.699	0.167247	0.0477419	0.833492	0.0408206	0.742217	0.0235159
0.7	0.167247	0.0477419	0.834887	0.0406124	0.743732	0.0247557
0.701	0.168045	0.048245	0.83699	0.0405742	0.743732	0.0247557
0.702	0.168045	0.048245	0.83699	0.0405742	0.745247	0.0260246
0.703	0.171819	0.0498716	0.83699	0.0405742	0.748104	0.0249159
0.704	0.171819	0.0498716	0.83894	0.0397057	0.750961	0.0240968
0.705	0.172617	0.0503709	0.839914	0.0393005	0.750961	0.0240968
0.706	0.173415	0.0508777	0.839914	0.0393005	0.750961	0.0240968
0.707	0.173415	0.0508777	0.845513	0.0378289	0.752476	0.0254038
0.708	0.173415	0.0508777	0.845513	0.0378289	0.752476	0.0254038
0.709	0.181223	0.0531161	0.845513	0.0378289	0.753992	0.0267328
0.71	0.181223	0.0531161	0.845513	0.0378289	0.756849	0.0254102
0.711	0.181223	0.0531161	0.849987	0.0358953	0.756849	0.0254102
0.712	0.181223	0.0531161	0.850407	0.0361769	0.756849	0.0254102
0.713	0.181223	0.0531161	0.850407	0.0361769	0.762563	0.0235949
0.714	0.181223	0.0531161	0.850407	0.0361769	0.76542	0.0227228
0.715	0.181223	0.0531161	0.850407	0.0361769	0.766935	0.0241153
0.716	0.184199	0.0542194	0.850407	0.0361769	0.769792	0.0235651
0.717	0.191747	0.0577342	0.850407	0.0361769	0.77265	0.023354
0.718	0.198757	0.0597239	0.852091	0.0359538	0.774165	0.0247162
0.719	0.202958	0.0599548	0.85322	0.0364034	0.774165	0.0247162
0.72	0.204555	0.0608291	0.85322	0.0364034	0.774165	0.0247162
0.721	0.204555	0.0608291	0.85672	0.034973	0.774165	0.0247162
0.722	0.205353	0.0612771	0.857429	0.0351466	0.774165	0.0247162
0.723	0.216136	0.0652465	0.858138	0.0353337	0.777022	0.0239652
0.724	0.216136	0.0652465	0.858138	0.0353337	0.777022	0.0239652
0.725	0.219112	0.0665099	0.859533	0.0352456	0.781394	0.0248967
0.726	0.219112	0.0665099	0.863713	0.033338	0.782909	0.0262713
0.727	0.225324	0.0687651	0.863713	0.033338	0.787257	0.0238046
0.728	0.225324	0.0687651	0.863713	0.033338	0.790114	0.0234991
0.729	0.225324	0.0687651	0.863713	0.033338	0.790114	0.0234991
0.73	0.2283	0.0700475	0.864687	0.0329847	0.790114	0.0234991
0.731	0.2283	0.0700475	0.865396	0.0331711	0.790114	0.0234991
0.732	0.2283	0.0700475	0.865396	0.0331711	0.790114	0.0234991
0.733	0.231276	0.071431	0.865396	0.0331711	0.797319	0.0208695
0.734	0.232074	0.0717945	0.867589	0.0339699	0.797319	0.0208695
0.735	0.236276	0.0719486	0.870115	0.0328605	0.797319	0.0208695
0.736	0.237074	0.0723106	0.871089	0.0324987	0.797319	0.0208695
0.737	0.23867	0.0730553	0.872928	0.033142	0.797319	0.0208695
0.738	0.23867	0.0730553	0.874877	0.0324863	0.805891	0.0214306
0.739	0.24542	0.0762986	0.878082	0.0309006	0.808748	0.022357
0.74	0.24542	0.0762986	0.880031	0.0302806	0.808748	0.022357
0.741	0.249195	0.0782123	0.881006	0.0300133	0.811605	0.0217966
0.742	0.249195	0.0782123	0.881006	0.0300133	0.811605	0.0217966
0.743	0.249195	0.0782123	0.881006	0.0300133	0.811605	0.0217966
0.744	0.251589	0.0793071	0.883199	0.030859	0.814462	0.0216027
0.745	0.253983	0.0804583	0.883199	0.030859	0.814462	0.0216027
0.746	0.254781	0.0808541	0.883199	0.030859	0.814462	0.0216027
0.747	0.254781	0.0808541	0.883199	0.030859	0.818544	0.0200958
0.748	0.258556	0.082788	0.883199	0.030859	0.818544	0.0200958
0.749	0.259354	0.0831834	0.883199	0.030859	0.818544	0.0200958
0.75	0.26233	0.0847805	0.883199	0.030859	0.818544	0.0200958
0.751	0.263128	0.0851694	0.886404	0.0294236	0.818544	0.0200958
0.752	0.263128	0.0851694	0.893683	0.0275096	0.821401	0.0211362
0.753	0.263926	0.085564	0.898158	0.0254657	0.821401	0.0211362
0.754	0.268128	0.0856735	0.898158	0.0254657	0.824258	0.0210888
0.755	0.268926	0.0860666	0.898158	0.0254657	0.824258	0.0210888
0.756	0.268926	0.0860666	0.898158	0.0254657	0.824258	0.0210888
0.757	0.275935	0.0881281	0.898158	0.0254657	0.82834	0.0200888
0.758	0.277531	0.0889082	0.904568	0.023585	0.82834	0.0200888
0.759	0.282531	0.0895288	0.905543	0.0231821	0.82834	0.0200888
0.76	0.282531	0.0895288	0.908068	0.021699	0.831197	0.0212808
0.761	0.282531	0.0895288	0.908068	0.021699	0.834054	0.0213842
0.762	0.283329	0.0899251	0.908068	0.021699	0.835569	0.0222142
0.763	0.287531	0.0903354	0.908068	0.021699	0.835569	0.0222142
0.764	0.287531	0.0903354	0.908068	0.021699	0.838426	0.0226284
0.765	0.293742	0.0922168	0.908488	0.0219982	0.838426	0.0226284
0.766	0.293742	0.0922168	0.908488	0.0219982	0.842799	0.0245724
0.767	0.29454	0.0925935	0.911693	0.0215311	0.842799	0.0245724
0.768	0.29454	0.0925935	0.911693	0.0215311	0.842799	0.0245724
0.769	0.29454	0.0925935	0.914218	0.0201524	0.842799	0.0245724
0.77	0.297516	0.0939552	0.915193	0.0196417	0.842799	0.0245724
0.771	0.308518	0.0907199	0.915193	0.0196417	0.844314	0.0253937
0.772	0.332328	0.079677	0.916168	0.0191669	0.848662	0.0219623
0.773	0.333924	0.0804635	0.916168	0.0191669	0.848662	0.0219623
0.774	0.341731	0.0833037	0.917142	0.0187309	0.851519	0.0224193
0.775	0.342529	0.0836976	0.917142	0.0187309	0.857233	0.0243344
0.776	0.348741	0.0861098	0.918117	0.0183363	0.857233	0.0243344
0.777	0.357942	0.0820767	0.919801	0.0180339	0.858748	0.02506
0.778	0.357942	0.0820767	0.927044	0.0161811	0.858748	0.02506
0.779	0.366289	0.0858503	0.927044	0.0161811	0.860263	0.0258542
0.78	0.374096	0.0891741	0.931763	0.0163319	0.860263	0.0258542
0.781	0.374096	0.0891741	0.934288	0.0158179	0.860263	0.0258542
0.782	0.374894	0.0895522	0.934288	0.0158179	0.860263	0.0258542
0.783	0.37649	0.0903247	0.934288	0.0158179	0.864611	0.0227712
0.784	0.3835	0.0935288	0.934288	0.0158179	0.864611	0.0227712
0.785	0.390677	0.0945838	0.935262	0.0152793	0.864611	0.0227712
0.786	0.419487	0.0881443	0.937455	0.0164915	0.868693	0.0208961
0.787	0.419487	0.0881443	0.937455	0.0164915	0.87155	0.0216594
0.788	0.43289	0.0839595	0.937455	0.0164915	0.873065	0.0224856
0.789	0.433688	0.0843211	0.93843	0.0160083	0.873065	0.0224856
0.79	0.433688	0.0843211	0.939405	0.0155711	0.873065	0.0224856
0.791	0.433688	0.0843211	0.940379	0.015184	0.87458	0.023381
0.792	0.434486	0.0846886	0.940379	0.015184	0.87458	0.023381
0.793	0.436082	0.0854413	0.940379	0.015184	0.87458	0.023381
0.794	0.444486	0.0815085	0.940379	0.015184	0.876095	0.0243378
0.795	0.45469	0.0756427	0.940379	0.015184	0.880177	0.0229926
0.796	0.461868	0.0767736	0.940379	0.015184	0.888873	0.0165705
0.797	0.461868	0.0767736	0.940379	0.015184	0.888873	0.0165705
0.798	0.462666	0.0771574	0.941354	0.0148509	0.89476	0.0194947
0.799	0.466867	0.0773435	0.942329	0.0145755	0.89476	0.0194947
0.8	0.466867	0.0773435	0.943303	0.0143611	0.901965	0.017503
0.801	0.466867	0.0773435	0.943303	0.0143611	0.904822	0.0182241
0.802	0.469262	0.0785083	0.943303	0.0143611	0.906337	0.0192895
0.803	0.469262	0.0785083	0.944278	0.0142104	0.906337	0.0192895
0.804	0.472238	0.0796717	0.944278	0.0142104	0.906337	0.0192895
0.805	0.472238	0.0796717	0.944278	0.0142104	0.907852	0.0204117
0.806	0.484038	0.0754633	0.945253	0.0141255	0.907852	0.0204117
0.807	0.484836	0.0758736	0.945253	0.0141255	0.907852	0.0204117
0.808	0.486432	0.0767126	0.946092	0.0146422	0.907852	0.0204117
0.809	0.48723	0.0771411	0.946092	0.0146422	0.909368	0.0215821
0.81	0.496418	0.0806941	0.946092	0.0146422	0.909368	0.0215821
0.811	0.496418	0.0806941	0.947067	0.0146137	0.909368	0.0215821
0.812	0.496418	0.0806941	0.948042	0.0146502	0.909368	0.0215821
0.813	0.506831	0.0835259	0.94946	0.0143205	0.909368	0.0215821
0.814	0.513042	0.0865801	0.950435	0.0144045	0.909368	0.0215821
0.815	0.529457	0.0860382	0.95364	0.0125711	0.913449	0.0193872
0.816	0.530255	0.0863628	0.954769	0.0126552	0.913449	0.0193872
0.817	0.531053	0.0866936	0.954769	0.0126552	0.916306	0.0196271
0.818	0.531851	0.0870304	0.954769	0.0126552	0.917822	0.0208256
0.819	0.531851	0.0870304	0.954769	0.0126552	0.917822	0.0208256
0.82	0.532649	0.0873732	0.954769	0.0126552	0.921903	0.019188
0.821	0.536851	0.0874482	0.954769	0.0126552	0.931699	0.0188576
0.822	0.537649	0.0877903	0.954769	0.0126552	0.934556	0.0194863
0.823	0.548433	0.0928066	0.957974	0.0113928	0.934556	0.0194863
0.824	0.556836	0.0883547	0.958949	0.011453	0.934556	0.0194863
0.825	0.581444	0.081562	0.958949	0.011453	0.938638	0.0190614
0.826	0.585645	0.081476	0.959923	0.0115951	0.941495	0.0199483
0.827	0.594847	0.0770909	0.963423	0.010439	0.941495	0.0199483
0.828	0.594847	0.0770909	0.963423	0.010439	0.941495	0.0199483
0.829	0.597823	0.0778746	0.963423	0.010439	0.941495	0.0199483
0.83	0.602025	0.0779017	0.964132	0.0101465	0.944352	0.0202001
0.831	0.62881	0.0770534	0.964842	0.00989624	0.944352	0.0202001
0.832	0.631205	0.0779088	0.967035	0.0110473	0.944352	0.0202001
0.833	0.632801	0.0785144	0.967744	0.0108357	0.944352	0.0202001
0.834	0.633599	0.0788276	0.967744	0.0108357	0.944352	0.0202001
0.835	0.641406	0.0827042	0.967744	0.0108357	0.944352	0.0202001
0.836	0.642204	0.0830146	0.968453	0.0106671	0.944352	0.0202001
0.837	0.6438	0.0836549	0.969428	0.0108589	0.948434	0.0203303
0.838	0.6438	0.0836549	0.970402	0.0111331	0.948434	0.0203303
0.839	0.648002	0.0835414	0.970402	0.0111331	0.948434	0.0203303
0.84	0.652204	0.0836391	0.972928	0.0099499	0.948434	0.0203303
0.841	0.653002	0.0839556	0.972928	0.0099499	0.948434	0.0203303
0.842	0.653002	0.0839556	0.972928	0.0099499	0.948434	0.0203303
0.843	0.654598	0.0846075	0.972928	0.0099499	0.948434	0.0203303
0.844	0.654598	0.0846075	0.972928	0.0099499	0.948434	0.0203303
0.845	0.654598	0.0846075	0.976133	0.00836761	0.948434	0.0203303
0.846	0.657574	0.0852169	0.976553	0.00856475	0.948434	0.0203303
0.847	0.666776	0.0808273	0.976553	0.00856475	0.948434	0.0203303
0.848	0.666776	0.0808273	0.977262	0.00827272	0.948434	0.0203303
0.849	0.670977	0.0810203	0.977262	0.00827272	0.948434	0.0203303
0.85	0.670977	0.0810203	0.977262	0.00827272	0.951291	0.0213151
0.851	0.67555	0.08234	0.977262	0.00827272	0.951291	0.0213151
0.852	0.67555	0.08234	0.977262	0.00827272	0.951291	0.0213151
0.853	0.67555	0.08234	0.978237	0.00858445	0.951291	0.0213151
0.854	0.676348	0.0826777	0.978946	0.00833698	0.955639	0.0171923
0.855	0.686552	0.0765114	0.978946	0.00833698	0.958496	0.0174896
0.856	0.703359	0.0678015	0.979655	0.00814393	0.958496	0.0174896
0.857	0.713563	0.0613719	0.979655	0.00814393	0.958496	0.0174896
0.858	0.721539	0.0624563	0.979655	0.00814393	0.958496	0.0174896
0.859	0.745348	0.0634995	0.979655	0.00814393	0.958496	0.0174896
0.86	0.746146	0.0638148	0.979655	0.00814393	0.958496	0.0174896
0.861	0.746944	0.0641385	0.979655	0.00814393	0.960011	0.0181148
0.862	0.751944	0.0644722	0.983569	0.00709121	0.961526	0.0188414
0.863	0.756146	0.0647471	0.983569	0.00709121	0.961526	0.0188414
0.864	0.764549	0.0602304	0.983989	0.0072662	0.961526	0.0188414
0.865	0.768323	0.061015	0.987194	0.00767739	0.961526	0.0188414
0.866	0.772525	0.0614541	0.987194	0.00767739	0.961526	0.0188414
0.867	0.774121	0.0620935	0.987194	0.00767739	0.961526	0.0188414
0.868	0.774919	0.062426	0.987194	0.00767739	0.965874	0.0148743
0.869	0.774919	0.062426	0.987194	0.00767739	0.965874	0.0148743
0.87	0.779121	0.063109	0.987194	0.00767739	0.965874	0.0148743
0.871	0.779121	0.063109	0.987194	0.00767739	0.965874	0.0148743
0.872	0.779919	0.0634374	0.987903	0.00747229	0.965874	0.0148743
0.873	0.790123	0.0563589	0.987903	0.00747229	0.965874	0.0148743
0.874	0.790921	0.0567137	0.987903	0.00747229	0.977161	0.0111125
0.875	0.811329	0.0462579	0.987903	0.00747229	0.977161	0.0111125
0.876	0.811329	0.0462579	0.987903	0.00747229	0.977161	0.0111125
0.877	0.811329	0.0462579	0.988613	0.00733034	0.977161	0.0111125
0.878	0.815531	0.0470715	0.988613	0.00733034	0.977161	0.0111125
0.879	0.815531	0.0470715	0.988613	0.00733034	0.977161	0.0111125
0.88	0.834923	0.046958	0.988613	0.00733034	0.977161	0.0111125
0.881	0.834923	0.046958	0.988613	0.00733034	0.977161	0.0111125
0.882	0.835721	0.047273	0.988613	0.00733034	0.977161	0.0111125
0.883	0.852136	0.0493592	0.989587	0.00753946	0.977161	0.0111125
0.884	0.857934	0.0504831	0.992113	0.00527489	0.977161	0.0111125
0.885	0.857934	0.0504831	0.994638	0.00339989	0.977161	0.0111125
0.886	0.869313	0.0431333	0.994638	0.00339989	0.977161	0.0111125
0.887	0.87229	0.043301	0.997163	0.00283688	0.977161	0.0111125
0.888	0.87229	0.043301	0.997163	0.00283688	0.977161	0.0111125
0.889	0.87229	0.043301	0.997163	0.00283688	0.977161	0.0111125
0.89	0.87229	0.043301	0.997163	0.00283688	0.977161	0.0111125
0.891	0.87229	0.043301	0.997163	0.00283688	0.977161	0.0111125
0.892	0.87229	0.043301	0.997872	0.00212766	0.977161	0.0111125
0.893	0.896099	0.0461811	0.997872	0.00212766	0.977161	0.0111125
0.894	0.896099	0.0461811	0.997872	0.00212766	0.977161	0.0111125
0.895	0.896099	0.0461811	0.997872	0.00212766	0.977161	0.0111125
0.896	0.904502	0.0388036	0.998582	0.00141844	0.977161	0.0111125
0.897	0.907479	0.0388069	0.999291	0.00070922	0.977161	0.0111125
0.898	0.917683	0.0379327	0.999291	0.00070922	0.977161	0.0111125
0.899	0.921884	0.038056	0.999291	0.00070922	0.977161	0.0111125
0.9	0.921884	0.038056	0.999291	0.00070922	0.981508	0.00708987
0.901	0.921884	0.038056	0.999291	0.00070922	0.981508	0.00708987
0.902	0.921884	0.038056	0.999291	0.00070922	0.981508	0.00708987
0.903	0.924861	0.0381043	0.999291	0.00070922	0.981508	0.00708987
0.904	0.924861	0.0381043	0.999291	0.00070922	0.981508	0.00708987
0.905	0.924861	0.0381043	0.999291	0.00070922	0.981508	0.00708987
0.906	0.929062	0.0386322	0.999291	0.00070922	0.981508	0.00708987
0.907	0.92986	0.0387498	0.999291	0.00070922	0.981508	0.00708987
0.908	0.92986	0.0387498	0.999291	0.00070922	0.98559	0.00793817
0.909	0.937836	0.0399623	0.999291	0.00070922	0.98559	0.00793817
0.91	0.94624	0.0319041	1	7.09733e-16	0.989938	0.00432737
0.911	0.954643	0.0240829	1	7.09733e-16	0.989938	0.00432737
0.912	0.955441	0.0241921	1	7.09733e-16	0.989938	0.00432737
0.913	0.956239	0.0243271	1	7.09733e-16	0.989938	0.00432737
0.914	0.956239	0.0243271	1	7.09733e-16	0.989938	0.00432737
0.915	0.956239	0.0243271	1	7.09733e-16	0.989938	0.00432737
0.916	0.956239	0.0243271	1	7.09733e-16	0.989938	0.00432737
0.917	0.957037	0.0244873	1	7.09733e-16	0.989938	0.00432737
0.918	0.957835	0.0246723	1	7.09733e-16	0.989938	0.00432737
0.919	0.957835	0.0246723	1	7.09733e-16	0.989938	0.00432737
0.92	0.957835	0.0246723	1	7.09733e-16	0.989938	0.00432737
0.921	0.957835	0.0246723	1	7.09733e-16	0.989938	0.00432737
0.922	0.968039	0.024765	1	7.09733e-16	0.989938	0.00432737
0.923	0.968039	0.024765	1	7.09733e-16	0.992795	0.0045668
0.924	0.968039	0.024765	1	7.09733e-16	0.992795	0.0045668
0.925	0.968039	0.024765	1	7.09733e-16	0.992795	0.0045668
0.926	0.968039	0.024765	1	7.09733e-16	0.992795	0.0045668
0.927	0.971016	0.0247494	1	7.09733e-16	0.992795	0.0045668
0.928	0.971016	0.0247494	1	7.09733e-16	0.992795	0.0045668
0.929	0.979419	0.0164324	1	7.09733e-16	0.992795	0.0045668
0.93	0.979419	0.0164324	1	7.09733e-16	0.992795	0.0045668
0.931	0.979419	0.0164324	1	7.09733e-16	0.992795	0.0045668
0.932	0.979419	0.0164324	1	7.09733e-16	0.992795	0.0045668
0.933	0.987822	0.00829139	1	7.09733e-16	0.992795	0.0045668
0.934	0.987822	0.00829139	1	7.09733e-16	0.992795	0.0045668
0.935	0.987822	0.00829139	1	7.09733e-16	0.992795	0.0045668
0.936	0.987822	0.00829139	1	7.09733e-16	0.992795	0.0045668
0.937	0.996226	0.00295007	1	7.09733e-16	0.992795	0.0045668
0.938	0.996226	0.00295007	1	7.09733e-16	0.992795	0.0045668
0.939	0.999202	0.000798085	1	7.09733e-16	0.992795	0.0045668
0.94	0.999202	0.000798085	1	7.09733e-16	0.992795	0.0045668
0.941	0.999202	0.000798085	1	7.09733e-16	0.992795	0.0045668
0.942	0.999202	0.000798085	1	7.09733e-16	0.992795	0.0045668
0.943	1	2.8717e-16	1	7.09733e-16	0.992795	0.0045668
0.944	1	2.8717e-16	1	7.09733e-16	0.992795	0.0045668
0.945	1	2.8717e-16	1	7.09733e-16	0.992795	0.0045668
0.946	1	2.8717e-16	1	7.09733e-16	0.992795	0.0045668
0.947	1	2.8717e-16	1	7.09733e-16	0.992795	0.0045668
0.948	1	2.8717e-16	1	7.09733e-16	0.992795	0.0045668
0.949	1	2.8717e-16	1	7.09733e-16	0.992795	0.0045668
0.95	1	2.8717e-16	1	7.09733e-16	0.992795	0.0045668
0.951	1	2.8717e-16	1	7.09733e-16	0.992795	0.0045668
0.952	1	2.8717e-16	1	7.09733e-16	0.992795	0.0045668
0.953	1	2.8717e-16	1	7.09733e-16	0.992795	0.0045668
0.954	1	2.8717e-16	1	7.09733e-16	0.992795	0.0045668
0.955	1	2.8717e-16	1	7.09733e-16	0.992795	0.0045668
0.956	1	2.8717e-16	1	7.09733e-16	0.992795	0.0045668
0.957	1	2.8717e-16	1	7.09733e-16	0.997143	0.00285714
0.958	1	2.8717e-16	1	7.09733e-16	0.997143	0.00285714
0.959	1	2.8717e-16	1	7.09733e-16	0.997143	0.00285714
0.96	1	2.8717e-16	1	7.09733e-16	0.997143	0.00285714
0.961	1	2.8717e-16	1	7.09733e-16	0.997143	0.00285714
0.962	1	2.8717e-16	1	7.09733e-16	0.997143	0.00285714
0.963	1	2.8717e-16	1	7.09733e-16	0.997143	0.00285714
0.964	1	2.8717e-16	1	7.09733e-16	0.997143	0.00285714
0.965	1	2.8717e-16	1	7.09733e-16	0.997143	0.00285714
0.966	1	2.8717e-16	1	7.09733e-16	0.997143	0.00285714
0.967	1	2.8717e-16	1	7.09733e-16	0.997143	0.00285714
0.968	1	2.8717e-16	1	7.09733e-16	0.997143	0.00285714
0.969	1	2.8717e-16	1	7.09733e-16	0.997143	0.00285714
0.97	1	2.8717e-16	1	7.09733e-16	0.997143	0.00285714
0.971	1	2.8717e-16	1	7.09733e-16	0.997143	0.00285714
0.972	1	2.8717e-16	1	7.09733e-16	0.997143	0.00285714
0.973	1	2.8717e-16	1	7.09733e-16	0.997143	0.00285714
0.974	1	2.8717e-16	1	7.09733e-16	0.997143	0.00285714
0.975	1	2.8717e-16	1	7.09733e-16	0.997143	0.00285714
0.976	1	2.8717e-16	1	7.09733e-16	0.997143	0.00285714
0.977	1	2.8717e-16	1	7.09733e-16	0.997143	0.00285714
0.978	1	2.8717e-16	1	7.09733e-16	0.997143	0.00285714
0.979	1	2.8717e-16	1	7.09733e-16	0.997143	0.00285714
0.98	1	2.8717e-16	1	7.09733e-16	0.997143	0.00285714
0.981	1	2.8717e-16	1	7.09733e-16	0.997143	0.00285714
0.982	1	2.8717e-16	1	7.09733e-16	0.997143	0.00285714
0.983	1	2.8717e-16	1	7.09733e-16	0.997143	0.00285714
0.984	1	2.8717e-16	1	7.09733e-16	0.997143	0.00285714
0.985	1	2.8717e-16	1	7.09733e-16	1	4.23489e-16
0.986	1	2.8717e-16	1	7.09733e-16	1	4.23489e-16
0.987	1	2.8717e-16	1	7.09733e-16	1	4.23489e-16
0.988	1	2.8717e-16	1	7.09733e-16	1	4.23489e-16
0.989	1	2.8717e-16	1	7.09733e-16	1	4.23489e-16
0.99	1	2.8717e-16	1	7.09733e-16	1	4.23489e-16
0.991	1	2.8717e-16	1	7.09733e-16	1	4.23489e-16
0.992	1	2.8717e-16	1	7.09733e-16	1	4.23489e-16
0.993	1	2.8717e-16	1	7.09733e-16	1	4.23489e-16
0.994	1	2.8717e-16	1	7.09733e-16	1	4.23489e-16
0.995	1	2.8717e-16	1	7.09733e-16	1	4.23489e-16
0.996	1	2.8717e-16	1	7.09733e-16	1	4.23489e-16
0.997	1	2.8717e-16	1	7.09733e-16	1	4.23489e-16
0.998	1	2.8717e-16	1	7.09733e-16	1	4.23489e-16
0.999	1	2.8717e-16	1	7.09733e-16	1	4.23489e-16

## Sheet: 1i
		Fraction of Cells
	Responsive	Orientation Tuned	Direction Tuned
Naive	0.9933	0.0738	0.0403
	0.992	0.008	0.032
	1	0.5763	0.1718
	1	0.1346	0.1731
	1	0.2468	0.1558
	1	0.093	0.0233
	1	0.5556	0.0833
Brief	0.9818	0.8255	0.2036
	1	0.8344	0.2
	0.9864	0.7121	0.19
	1	0.7975	0.1013
	1	0.962	0.0886
	1	0.7273	0.22273
Extended	1	0.84	0.38
	0.9717	0.5566	0.2689
	1	0.6364	0.3333
	0.9725	0.5688	0.1835
	0.9296	0.5915	0.2394

## Sheet: 2c
	Two Photon Trial-to-Trial Pattern Correlation
	Matched	Orthogonal
Naive	0.6851	0.6734
	0.6165	0.6146
	0.5651	0.3834
	0.5816	0.544
	0.5578	0.4051
	0.5399	0.4935
	0.5981	0.3866
Brief	0.7436	-0.1193
	0.7565	-0.1458
	0.637	0.1882
	0.7208	0.1322
	0.7572	-0.136
	0.6737	0.2295
Extended	0.8129	0.0165
	0.7201	0.0628
	0.7042	0.1047
	0.7856	0.1366
	0.7884	0.1392

## Sheet: 2e
Number of Cells	Naive Mean	Naive 1	Naive 2	Naive 3	Naive 4	Naive 5	Naive 6	Naive 7	Brief Mean	Brief 1	Brief 2	Brief 3	Brief 4	Brief 5	Brief 6	Extended Mean	Extended 1	Extended 2	Extended 3	Extended 4	Extended 5
1	0.0625	0.0625	0.0625	0.0625	0.0625	0.0625	0.0625	0.0625	0.0625	0.0625	0.0625	0.0625	0.0625	0.0625	0.0625	0.0625	0.0625	0.0625	0.0625	0.0625	0.0625
2	0.0722071	0.06525	0.061625	0.079775	0.0692	0.08	0.069075	0.080525	0.125096	0.13545	0.143325	0.099775	0.1102	0.1494	0.112425	0.11914	0.13715	0.10975	0.106325	0.1204	0.122075
3	0.0801429	0.0694583	0.0610417	0.0911	0.0764	0.094075	0.069925	0.099	0.181075	0.2059	0.228225	0.13935	0.148675	0.212875	0.151425	0.16726	0.197275	0.15605	0.1474	0.165225	0.17035
4	0.0861238	0.0715833	0.0658333	0.100175	0.0814	0.103125	0.075025	0.105725	0.223775	0.25995	0.28855	0.166175	0.1832	0.25885	0.185925	0.20856	0.26	0.1884	0.1787	0.20075	0.21495
5	0.0912655	0.0755833	0.065	0.1094	0.0844	0.110625	0.0741	0.11975	0.263512	0.318225	0.348775	0.198325	0.20265	0.30105	0.21205	0.238925	0.29125	0.2242	0.2	0.230125	0.24905
6	0.0939726	0.0739167	0.0659167	0.11285	0.087275	0.11895	0.075	0.1239	0.290942	0.355275	0.388875	0.2167	0.2282	0.32605	0.23055	0.273935	0.33085	0.255025	0.2273	0.26515	0.29135
7	0.096731	0.0736667	0.066125	0.1201	0.08935	0.119575	0.0788	0.1295	0.316629	0.3897	0.42725	0.2383	0.241525	0.347275	0.255725	0.306815	0.366175	0.2816	0.255275	0.2995	0.331525
8	0.100754	0.078125	0.068125	0.126225	0.0902	0.13	0.0778	0.1348	0.339775	0.423375	0.456875	0.265	0.258	0.36325	0.27215	0.331595	0.4031	0.3133	0.25775	0.323125	0.3607
9	0.101701	0.0784167	0.0634167	0.1276	0.092225	0.132725	0.079075	0.13845	0.354446	0.447925	0.479325	0.27525	0.269825	0.376325	0.278025	0.35678	0.429625	0.324925	0.28215	0.35555	0.39165
10	0.104563	0.07925	0.0675417	0.133075	0.09415	0.136175	0.079425	0.142325	0.375312	0.4729	0.50565	0.29255	0.28505	0.393	0.302725	0.38353	0.461675	0.356875	0.293425	0.38425	0.421425
11	0.106944	0.08075	0.0665833	0.13705	0.093275	0.13925	0.08345	0.14825	0.391071	0.501875	0.52935	0.300925	0.292375	0.406225	0.315675	0.403455	0.488425	0.37395	0.313325	0.401475	0.4401
12	0.110587	0.0810417	0.0705417	0.143225	0.0949	0.145125	0.086025	0.15325	0.402133	0.5142	0.543475	0.31955	0.3003	0.412375	0.3229	0.42719	0.502975	0.398675	0.32875	0.434025	0.471525
13	0.109962	0.0794167	0.0669167	0.1426	0.0956	0.147125	0.084325	0.15375	0.417858	0.531575	0.56655	0.330975	0.31275	0.427425	0.337875	0.447345	0.535025	0.424675	0.339125	0.45085	0.48705
14	0.112049	0.081875	0.0645417	0.14715	0.09795	0.150875	0.086625	0.155325	0.429796	0.5403	0.5787	0.3514	0.3205	0.4364	0.351475	0.464165	0.556	0.428225	0.359775	0.464725	0.5121
15	0.11324	0.0804167	0.0686667	0.145	0.098825	0.153175	0.0869	0.1597	0.440512	0.5588	0.5909	0.361875	0.32945	0.44085	0.3612	0.48177	0.575975	0.446725	0.36675	0.4861	0.5333
16	0.114689	0.0820417	0.0672083	0.153625	0.096425	0.15325	0.0891	0.161175	0.451863	0.5717	0.607175	0.3756	0.3413	0.451325	0.364075	0.50158	0.596425	0.4728	0.3775	0.506425	0.55475
17	0.115562	0.0808333	0.06775	0.150575	0.098725	0.155525	0.089325	0.1662	0.458512	0.578775	0.6213	0.376875	0.342475	0.458425	0.373225	0.51024	0.605875	0.48695	0.3842	0.5053	0.568875
18	0.11684	0.0800417	0.0671667	0.1529	0.09935	0.1608	0.092625	0.165	0.469937	0.5942	0.63585	0.3957	0.354725	0.460375	0.378775	0.52638	0.6299	0.50385	0.402375	0.522975	0.5728
19	0.118806	0.085	0.0674167	0.15345	0.1013	0.1618	0.091775	0.1709	0.475383	0.599875	0.64195	0.400775	0.352325	0.471	0.386375	0.538315	0.643975	0.51095	0.40715	0.53845	0.59105
20	0.11963	0.0827083	0.066375	0.15685	0.10235	0.16275	0.0965	0.169875	0.483617	0.618375	0.643425	0.409625	0.36185	0.47175	0.396675	0.553565	0.655175	0.530575	0.4086	0.56055	0.612925
21	0.120849	0.082125	0.0666667	0.158	0.10305	0.16815	0.09625	0.1717	0.490646	0.62505	0.6596	0.4149	0.3694	0.47525	0.399675	0.57029	0.673775	0.545225	0.42875	0.576025	0.627675
22	0.121875	0.08375	0.06875	0.157325	0.103975	0.165975	0.099	0.17435	0.496467	0.626925	0.66655	0.4267	0.3693	0.483075	0.40625	0.578435	0.691625	0.5466	0.43545	0.58375	0.63475
23	0.12327	0.0850417	0.067125	0.162825	0.1035	0.1684	0.100075	0.175925	0.503183	0.6387	0.67215	0.431175	0.381425	0.485125	0.410525	0.59262	0.6975	0.571025	0.438925	0.603075	0.652575
24	0.124164	0.08475	0.06775	0.163475	0.10605	0.1684	0.099975	0.17875	0.510067	0.6439	0.6852	0.4353	0.385	0.487	0.424	0.603235	0.7141	0.579075	0.44725	0.614175	0.661575
25	0.125368	0.0854167	0.0702083	0.164225	0.10675	0.170925	0.10085	0.1792	0.514954	0.64685	0.686725	0.451475	0.38575	0.49075	0.428175	0.60952	0.7238	0.586625	0.456	0.612	0.669175
26	0.1263	0.082625	0.070625	0.166125	0.109625	0.1736	0.1013	0.1802	0.519558	0.655525	0.68935	0.454575	0.3912	0.49445	0.43225	0.6206	0.73455	0.593	0.460325	0.627625	0.6875
27	0.126542	0.0836667	0.067625	0.165325	0.11155	0.174425	0.1037	0.1795	0.526412	0.665325	0.70075	0.46075	0.395025	0.500325	0.4363	0.62977	0.7362	0.610225	0.473475	0.6395	0.68945
28	0.127905	0.0862917	0.0667917	0.1678	0.11115	0.174775	0.10525	0.183275	0.529913	0.6633	0.700975	0.46535	0.400375	0.504525	0.44495	0.6393	0.74835	0.620825	0.475775	0.648425	0.703125
29	0.129049	0.0862917	0.067125	0.167625	0.11285	0.1781	0.107475	0.183875	0.535321	0.6733	0.706675	0.4827	0.3983	0.50375	0.4472	0.64995	0.7633	0.6294	0.484475	0.66045	0.712125
30	0.130608	0.0822083	0.06725	0.17175	0.114625	0.184025	0.10625	0.18815	0.539312	0.675725	0.71525	0.4812	0.404125	0.5097	0.449875	0.65723	0.773175	0.6359	0.486075	0.6684	0.7226
31	0.130171	0.0845833	0.0684167	0.1731	0.11415	0.17815	0.1069	0.1859	0.545133	0.676975	0.719425	0.48905	0.406925	0.51515	0.463275	0.66302	0.77195	0.641725	0.493575	0.67765	0.7302
32	0.131426	0.0865417	0.0704167	0.17265	0.1148	0.18075	0.109425	0.1854	0.549171	0.687625	0.72535	0.49145	0.414	0.515075	0.461525	0.67246	0.784825	0.65555	0.499075	0.690525	0.732325
33	0.132083	0.084625	0.0699583	0.1702	0.118175	0.1838	0.108475	0.18935	0.550308	0.689475	0.726575	0.493875	0.4119	0.516125	0.4639	0.678625	0.7873	0.664	0.50745	0.6958	0.738575
34	0.132933	0.0839583	0.0665	0.17695	0.12095	0.1825	0.109825	0.18985	0.555592	0.691975	0.73115	0.50285	0.415225	0.5212	0.47115	0.685725	0.798375	0.6704	0.508075	0.70215	0.749625
35	0.133158	0.0866667	0.0682917	0.17475	0.120425	0.18255	0.1119	0.187525	0.559721	0.697325	0.7331	0.506225	0.423425	0.522175	0.476075	0.690755	0.804175	0.6844	0.5053	0.7073	0.7526
36	0.135296	0.0912083	0.0684167	0.177125	0.1244	0.185275	0.113125	0.187525	0.562679	0.7046	0.7397	0.5091	0.4233	0.523775	0.4756	0.695955	0.80965	0.6893	0.51255	0.71095	0.757325
37	0.135294	0.0895417	0.0681667	0.17855	0.124775	0.185125	0.11195	0.18895	0.564329	0.698825	0.741675	0.51175	0.42665	0.523825	0.48325	0.703135	0.816275	0.6915	0.521975	0.721625	0.7643
38	0.135036	0.08625	0.065125	0.1799	0.1245	0.18575	0.1124	0.191325	0.56825	0.707825	0.744725	0.520825	0.4278	0.524025	0.4843	0.7109	0.825625	0.698725	0.52565	0.73395	0.77055
39	0.13569	0.0870833	0.0675	0.180175	0.1283	0.18425	0.113075	0.18945	0.572046	0.711225	0.752075	0.524725	0.4277	0.5313	0.48525	0.714635	0.828425	0.705325	0.530825	0.7353	0.7733
40	0.136389	0.0885417	0.0638333	0.178575	0.129275	0.18765	0.113475	0.193375	0.57785	0.715075	0.757025	0.53505	0.431825	0.535925	0.4922	0.719535	0.8309	0.71345	0.533375	0.74325	0.7767
41	0.136613	0.0917083	0.0632083	0.182075	0.129525	0.185925	0.1129	0.19095	0.579104	0.714975	0.75775	0.53495	0.4362	0.535725	0.495025	0.723245	0.836975	0.7185	0.531225	0.745425	0.7841
42	0.137532	0.0886667	0.0668333	0.181025	0.134425	0.18685	0.11255	0.192375	0.583237	0.72165	0.7621	0.53995	0.4414	0.539225	0.4951	0.732405	0.845825	0.724325	0.539875	0.75965	0.79235
43	0.138061	0.0919167	0.0658333	0.183325	0.13225	0.188475	0.1125	0.192125	0.583704	0.72345	0.758625	0.54115	0.44185	0.537825	0.499325	0.73577	0.84525	0.734575	0.5466	0.758825	0.7936
44	0.138331	0.0875417	0.064	0.1838	0.134025	0.1913	0.1125	0.19515	0.586642	0.72315	0.76465	0.544125	0.4421	0.541375	0.50445	0.74124	0.85525	0.7401	0.54275	0.769875	0.798225
45	0.139611	0.0909583	0.0680417	0.188575	0.1338	0.1897	0.1125	0.1937	0.589746	0.726475	0.77115	0.546675	0.4442	0.5419	0.508075	0.747025	0.86005	0.747025	0.54915	0.775075	0.803825
46	0.139332	0.092	0.06725	0.185575	0.135225	0.18905	0.1125	0.193725	0.590558	0.724825	0.768375	0.55035	0.446125	0.546825	0.50685	0.750945	0.8652	0.75045	0.549525	0.7827	0.80685
47	0.139833	0.091875	0.0667083	0.186525	0.137825	0.18815	0.1125	0.19525	0.594363	0.730575	0.776275	0.557775	0.44885	0.5432	0.5095	0.75431	0.8701	0.75715	0.555225	0.781825	0.80725
48	0.139285	0.08775	0.0669167	0.185575	0.136575	0.190775	0.1125	0.1949	0.594058	0.729925	0.774625	0.553025	0.447125	0.549825	0.509825	0.75942	0.875	0.76095	0.56005	0.786475	0.814625
49	0.139661	0.09175	0.062125	0.186925	0.13735	0.190625	0.1125	0.19635	0.598642	0.737875	0.780675	0.559975	0.44975	0.549125	0.51445	0.760835	0.875	0.762025	0.556125	0.793075	0.81795
50	0.140398	0.0895	0.0654583	0.18885	0.137875	0.19285	0.1125	0.19575	0.600304	0.7405	0.780525	0.56145	0.454025	0.55315	0.512175	0.76426	0.875	0.775975	0.556725	0.794375	0.819225
51	0.139737	0.0880417	0.0669167	0.187675	0.13815	0.1895	0.1125	0.195375	0.601617	0.742525	0.78345	0.563375	0.456025	0.55315	0.511175	0.76656	0.875	0.774175	0.5653	0.7968	0.821525
52	0.141273	0.093125	0.0660833	0.1882	0.1375	0.193575	0.1125	0.197925	0.603196	0.7402	0.783925	0.57425	0.45815	0.549	0.51365	0.76972	0.875	0.7819	0.56345	0.802125	0.826125
53	0.140812	0.095375	0.0624583	0.189575	0.1375	0.193225	0.1125	0.19505	0.606342	0.7431	0.792	0.57945	0.453625	0.555025	0.51485	0.772485	0.875	0.785325	0.565675	0.805975	0.83045
54	0.14133	0.09075	0.0633333	0.191175	0.1375	0.19365	0.1125	0.2004	0.607671	0.74315	0.792425	0.57935	0.459175	0.555	0.516925	0.7759	0.875	0.792825	0.5661	0.81695	0.828625
55	0.141111	0.0957083	0.0616667	0.1913	0.1375	0.192175	0.1125	0.196925	0.609587	0.75145	0.791975	0.57675	0.462075	0.5588	0.516475	0.7783	0.875	0.791575	0.57465	0.816275	0.834
56	0.142627	0.094	0.0661667	0.1953	0.1375	0.194775	0.1125	0.19815	0.610808	0.74795	0.792125	0.5837	0.462275	0.56055	0.51825	0.781325	0.875	0.798775	0.572075	0.82325	0.837525
57	0.141712	0.093	0.0635833	0.19225	0.1375	0.1966	0.1125	0.19655	0.610604	0.749025	0.7919	0.583425	0.4619	0.559325	0.51805	0.78172	0.875	0.8015	0.57455	0.81975	0.8378
58	0.141426	0.091875	0.0630833	0.1947	0.1375	0.1928	0.1125	0.197525	0.613492	0.7534	0.793875	0.59155	0.464925	0.560025	0.517175	0.7844	0.875	0.804925	0.576525	0.825825	0.839725
59	0.141448	0.0925833	0.064375	0.192675	0.1375	0.1928	0.1125	0.1977	0.614767	0.754825	0.79335	0.594425	0.469375	0.560675	0.51595	0.785275	0.875	0.8018	0.57815	0.82765	0.843775
60	0.141643	0.09225	0.06275	0.197125	0.1375	0.1933	0.1125	0.196075	0.615617	0.7525	0.7995	0.59055	0.469825	0.56375	0.517575	0.79019	0.875	0.81145	0.5851	0.83555	0.84385
61	0.142596	0.0922917	0.0662083	0.196225	0.1375	0.19625	0.1125	0.1972	0.618029	0.755025	0.7993	0.595975	0.47235	0.5714	0.514125	0.791865	0.875	0.8143	0.58745	0.8393	0.843275
62	0.141938	0.0913333	0.0635833	0.195725	0.1375	0.19595	0.1125	0.196975	0.6171	0.755675	0.80365	0.594625	0.467425	0.568625	0.5126	0.79474	0.875	0.819275	0.584	0.8443	0.851125
63	0.142226	0.0937083	0.064125	0.194325	0.1375	0.195325	0.1125	0.1981	0.620096	0.75935	0.8028	0.6	0.474275	0.571875	0.512275	0.79709	0.875	0.82485	0.5864	0.847525	0.851675
64	0.142155	0.0927083	0.064	0.195025	0.1375	0.1953	0.1125	0.19805	0.619717	0.75935	0.804075	0.60155	0.47465	0.57035	0.508325	0.79732	0.875	0.828375	0.58615	0.844775	0.8523
65	0.141868	0.092625	0.064625	0.1944	0.1375	0.196525	0.1125	0.1949	0.621558	0.764575	0.806825	0.6048	0.4766	0.572625	0.503925	0.80016	0.875	0.831075	0.586525	0.85215	0.85605
66	0.143019	0.0945	0.0643333	0.19845	0.1375	0.195825	0.1125	0.198025	0.620654	0.7616	0.808425	0.60475	0.477175	0.571975	0.5	0.802535	0.875	0.8382	0.5927	0.851975	0.8548
67	0.142693	0.0950417	0.0632083	0.2002	0.1375	0.195975	0.1125	0.194425	0.622921	0.766275	0.810925	0.60515	0.4788	0.576375	0.5	0.80343	0.875	0.834575	0.59145	0.858225	0.8579
68	0.142648	0.0944583	0.063	0.2012	0.1375	0.19675	0.1125	0.193125	0.623679	0.7659	0.811775	0.610375	0.4792	0.574825	0.5	0.80506	0.875	0.8384	0.593825	0.8591	0.858975
69	0.14197	0.0960833	0.0620833	0.197875	0.1375	0.19545	0.1125	0.1923	0.624254	0.76825	0.812125	0.60955	0.4795	0.5761	0.5	0.80719	0.875	0.842725	0.594425	0.861975	0.861825
70	0.141763	0.0935833	0.0623333	0.199675	0.1375	0.195475	0.1125	0.191275	0.625487	0.768475	0.810525	0.6144	0.4837	0.575825	0.5	0.80954	0.875	0.85075	0.59215	0.86775	0.86205
71	0.142301	0.096875	0.0608333	0.202325	0.1375	0.1959	0.1125	0.190175	0.6261	0.76895	0.812225	0.61345	0.483875	0.5781	0.5	0.808885	0.875	0.84565	0.592975	0.8683	0.8625
72	0.141002	0.0932917	0.062875	0.199175	0.1375	0.194175	0.1125	0.1875	0.625992	0.7686	0.811625	0.6168	0.481325	0.5776	0.5	0.810825	0.875	0.853825	0.596225	0.866575	0.8625
73	0.140831	0.096125	0.0617917	0.19665	0.1375	0.19375	0.1125	0.1875	0.628088	0.76885	0.8153	0.621425	0.482825	0.580125	0.5	0.81153	0.875	0.854875	0.594725	0.87055	0.8625
74	0.14168	0.096125	0.0650833	0.200225	0.1375	0.192825	0.1125	0.1875	0.629217	0.773325	0.8177	0.6224	0.4827	0.579175	0.5	0.813275	0.875	0.857325	0.598625	0.872925	0.8625
75	0.141048	0.0965	0.0602083	0.20075	0.1375	0.192375	0.1125	0.1875	0.6302	0.77245	0.819725	0.62485	0.485175	0.579	0.5	0.815225	0.875	0.86145	0.599125	0.87805	0.8625
76	0.140968	0.09475	0.062625	0.202025	0.1375	0.189875	0.1125	0.1875	0.6313	0.77685	0.8201	0.62485	0.484825	0.581175	0.5	0.81432	0.875	0.857275	0.598675	0.87815	0.8625
77	0.140412	0.0957917	0.0609167	0.201175	0.1375	0.1875	0.1125	0.1875	0.63235	0.77305	0.82155	0.626575	0.488575	0.58435	0.5	0.81663	0.875	0.8636	0.6024	0.87965	0.8625
78	0.141379	0.0974167	0.0625833	0.20465	0.1375	0.1875	0.1125	0.1875	0.632983	0.772875	0.82645	0.625875	0.488175	0.584525	0.5	0.81867	0.875	0.865675	0.6058	0.884375	0.8625
79	0.140898	0.0957083	0.063	0.202575	0.1375	0.1875	0.1125	0.1875	0.634512	0.7788	0.8241	0.629175	0.4875	0.5875	0.5	0.818845	0.875	0.86955	0.601275	0.8859	0.8625
80	0.140986	0.0978333	0.0614167	0.20265	0.1375	0.1875	0.1125	0.1875	0.634929	0.77715	0.824175	0.63325	0.4875	0.5875	0.5	0.819125	0.875	0.8703	0.600025	0.8878	0.8625
81	0.14066	0.0959167	0.060875	0.202825	0.1375	0.1875	0.1125	0.1875	0.63615	0.778375	0.829825	0.6337	0.4875	0.5875	0.5	0.82044	0.875	0.8724	0.6017	0.8906	0.8625
82	0.14039	0.093375	0.0613333	0.203025	0.1375	0.1875	0.1125	0.1875	0.636175	0.779725	0.826675	0.63565	0.4875	0.5875	0.5	0.82086	0.875	0.87495	0.602925	0.888925	0.8625
83	0.141087	0.0972917	0.0609167	0.2044	0.1375	0.1875	0.1125	0.1875	0.636404	0.779625	0.8257	0.6381	0.4875	0.5875	0.5	0.82237	0.875	0.877475	0.60535	0.891525	0.8625
84	0.141183	0.0957917	0.0630417	0.20445	0.1375	0.1875	0.1125	0.1875	0.637283	0.782	0.82805	0.63865	0.4875	0.5875	0.5	0.821855	0.875	0.87935	0.60135	0.891075	0.8625
85	0.140779	0.0945417	0.0615833	0.204325	0.1375	0.1875	0.1125	0.1875	0.638504	0.783725	0.830175	0.642125	0.4875	0.5875	0.5	0.824825	0.875	0.882025	0.606275	0.898325	0.8625
86	0.141364	0.095875	0.05975	0.208925	0.1375	0.1875	0.1125	0.1875	0.638617	0.7842	0.830375	0.642125	0.4875	0.5875	0.5	0.82501	0.875	0.884475	0.6074	0.895675	0.8625
87	0.140921	0.0955417	0.0598333	0.206075	0.1375	0.1875	0.1125	0.1875	0.6391	0.783375	0.831225	0.645	0.4875	0.5875	0.5	0.82504	0.875	0.889375	0.603375	0.89495	0.8625
88	0.140695	0.0953333	0.0605833	0.20395	0.1375	0.1875	0.1125	0.1875	0.639446	0.78225	0.834525	0.6449	0.4875	0.5875	0.5	0.82604	0.875	0.889175	0.604575	0.89895	0.8625
89	0.140387	0.0932917	0.0596667	0.20475	0.1375	0.1875	0.1125	0.1875	0.639858	0.786125	0.83195	0.646075	0.4875	0.5875	0.5	0.826375	0.875	0.88875	0.60455	0.901075	0.8625
90	0.141279	0.0938333	0.0626667	0.20745	0.1375	0.1875	0.1125	0.1875	0.641312	0.787675	0.8332	0.652	0.4875	0.5875	0.5	0.826785	0.875	0.891775	0.602875	0.901775	0.8625
91	0.141311	0.094875	0.060625	0.208675	0.1375	0.1875	0.1125	0.1875	0.640429	0.785625	0.83515	0.6468	0.4875	0.5875	0.5	0.827105	0.875	0.891475	0.604225	0.902325	0.8625
92	0.141252	0.0935	0.0617917	0.208475	0.1375	0.1875	0.1125	0.1875	0.641475	0.78865	0.83505	0.65015	0.4875	0.5875	0.5	0.82879	0.875	0.898175	0.60315	0.905125	0.8625
93	0.141612	0.0985833	0.058375	0.209325	0.1375	0.1875	0.1125	0.1875	0.641904	0.79145	0.835925	0.64905	0.4875	0.5875	0.5	0.829035	0.875	0.8979	0.604025	0.90575	0.8625
94	0.141543	0.094875	0.061875	0.20905	0.1375	0.1875	0.1125	0.1875	0.641346	0.787275	0.835075	0.650725	0.4875	0.5875	0.5	0.828925	0.875	0.896125	0.6046	0.9064	0.8625
95	0.140802	0.0959583	0.0585833	0.206075	0.1375	0.1875	0.1125	0.1875	0.642312	0.787225	0.836225	0.655425	0.4875	0.5875	0.5	0.82845	0.875	0.894875	0.60135	0.908525	0.8625
96	0.140876	0.0932083	0.059	0.208925	0.1375	0.1875	0.1125	0.1875	0.642975	0.790825	0.8376	0.654425	0.4875	0.5875	0.5	0.82996	0.875	0.899775	0.604175	0.90835	0.8625
97	0.142188	0.09825	0.0599167	0.21215	0.1375	0.1875	0.1125	0.1875	0.643021	0.78895	0.838525	0.65565	0.4875	0.5875	0.5	0.831445	0.875	0.904675	0.603225	0.911825	0.8625
98	0.141621	0.096375	0.059375	0.2106	0.1375	0.1875	0.1125	0.1875	0.643129	0.79085	0.8375	0.655425	0.4875	0.5875	0.5	0.83147	0.875	0.905825	0.602575	0.91145	0.8625
99	0.141682	0.0967917	0.0577083	0.212275	0.1375	0.1875	0.1125	0.1875	0.644367	0.791775	0.841075	0.65835	0.4875	0.5875	0.5	0.833325	0.875	0.9056	0.6125	0.911025	0.8625
100	0.140849	0.0948333	0.0568333	0.209275	0.1375	0.1875	0.1125	0.1875	0.644921	0.7922	0.8401	0.662225	0.4875	0.5875	0.5	0.835005	0.875	0.911475	0.6125	0.91355	0.8625

## Sheet: 2f
Number of Cell	Naive Mean	Naive SEM	Brief Mean	Brief SEM	Extended Mean	Extended SEM
2	0.00970714	0.00295371	0.0625958	0.00827402	0.05664	0.00541737
3	0.00793571	0.00266132	0.0559792	0.00809484	0.04812	0.00322448
4	0.00598095	0.000945754	0.0427	0.00527976	0.0413	0.0058454
5	0.00514167	0.00206757	0.0397375	0.00688935	0.030365	0.00252415
6	0.00270714	0.00119347	0.0274292	0.00376054	0.03501	0.00274928
7	0.00275833	0.00109006	0.0256875	0.00377285	0.03288	0.00250168
8	0.00402262	0.00143606	0.0231458	0.00319669	0.02478	0.00597307
9	0.000947619	0.00102739	0.0146708	0.00297584	0.025185	0.0036874
10	0.0028619	0.000708762	0.0208667	0.00202884	0.02675	0.00392147
11	0.00238095	0.00098578	0.0157583	0.00354819	0.019925	0.00178264
12	0.00364286	0.000842023	0.0110625	0.00197372	0.023735	0.00381602
13	-0.000625	0.000708242	0.015725	0.00170273	0.020155	0.00389762
14	0.0020869	0.000834608	0.0119375	0.00192768	0.01682	0.00377115
15	0.00119167	0.000964812	0.0107167	0.00188162	0.017605	0.00270695
16	0.00144881	0.00135617	0.01135	0.00187208	0.01981	0.00249698
17	0.000872619	0.000993941	0.00665	0.00201143	0.00866	0.00283036
18	0.00127857	0.000919053	0.011425	0.00261723	0.01614	0.00330495
19	0.00196548	0.000954231	0.00544583	0.00176672	0.011935	0.00256548
20	0.00082381	0.000957768	0.00823333	0.00266708	0.01525	0.00397993
21	0.00121905	0.000762022	0.00702917	0.00196477	0.016725	0.00111837
22	0.00102619	0.00069413	0.00582083	0.00175344	0.008145	0.00267796
23	0.00139524	0.000854605	0.00671667	0.00172093	0.014185	0.00405146
24	0.000894048	0.000482949	0.00688333	0.00206517	0.010615	0.00158882
25	0.00120357	0.000336084	0.0048875	0.0023194	0.006285	0.0021522
26	0.000932143	0.000725694	0.00460417	0.000904881	0.01108	0.0026554
27	0.000241667	0.000706307	0.00685417	0.0012623	0.00917	0.00313623
28	0.0013631	0.000648076	0.0035	0.00155881	0.00953	0.00197268
29	0.00114405	0.000493676	0.00540833	0.00298876	0.01065	0.00124922
30	0.00155952	0.00133374	0.00399167	0.00144395	0.00728	0.00158527
31	-0.000436905	0.00106586	0.00582083	0.00177412	0.00579	0.00183553
32	0.00125476	0.000507672	0.0040375	0.0019114	0.00944	0.00236495
33	0.000657143	0.00102425	0.0011375	0.000687833	0.006165	0.00110727
34	0.00085	0.00123802	0.00528333	0.000993702	0.0071	0.00192849
35	0.000225	0.000771827	0.00412917	0.00106398	0.00503	0.00270379
36	0.0021381	0.000672764	0.00295833	0.00135452	0.0052	0.000591449
37	-2.38095e-06	0.000448416	0.00165	0.0018045	0.00718	0.00145612
38	-0.000258333	0.000812866	0.00392083	0.00166218	0.007765	0.00145981
39	0.000654762	0.000757046	0.00379583	0.00126729	0.003735	0.000943782
40	0.00069881	0.00100935	0.00580417	0.00100845	0.0049	0.00129144
41	0.00022381	0.000866948	0.00125417	0.000780369	0.00371	0.00169854
42	0.000919048	0.0010305	0.00413333	0.000917734	0.00916	0.00137769
43	0.000528571	0.000729204	0.000466667	0.00108723	0.003365	0.00219369
44	0.000315278	0.00118902	0.0029375	0.00103921	0.00547	0.00263853
45	0.00149306	0.00118529	0.00310417	0.000812799	0.005785	0.000388877
46	-0.000325	0.000646318	0.0008125	0.00128361	0.00392	0.0012011
47	0.000584722	0.000549416	0.00380417	0.00174511	0.003365	0.00151161
48	-0.000640278	0.000895869	-0.000304167	0.00155053	0.00511	0.000599302
49	0.000438889	0.00118817	0.00458333	0.00130176	0.001415	0.0017488
50	0.000859722	0.000837272	0.0016625	0.00103533	0.003425	0.00264221
51	-0.000770833	0.000671013	0.0013125	0.000606244	0.002875	0.00213851
52	0.00179167	0.00101785	0.00157917	0.0021354	0.00395	0.0020454
53	-0.000645	0.00114895	0.00314583	0.00182112	0.00345625	0.000449696
54	0.000725	0.00159517	0.00132917	0.00090741	0.00426875	0.00299058
55	-0.000306667	0.00143456	0.00191667	0.00160066	0.003	0.00238067
56	0.00212333	0.00111549	0.00122083	0.00138907	0.00378125	0.00227954
57	-0.00128167	0.000855961	-0.000204167	0.000300723	0.00049375	0.00144054
58	-0.0004	0.0010514	0.0028875	0.00128371	0.00335	0.000972647
59	3e-05	0.00056111	0.001275	0.000866867	0.00109375	0.00150981
60	0.000273333	0.00111963	0.00085	0.00148557	0.00614375	0.00209877
61	0.001335	0.000831529	0.0024125	0.00160962	0.00209375	0.000935547
62	-0.000921667	0.000444539	-0.000929167	0.00129447	0.00359375	0.00244294
63	0.000403333	0.000660942	0.00299583	0.00124979	0.0029375	0.00104196
64	-0.0001	0.000270069	-0.000379167	0.000841314	0.0002875	0.00129456
65	-0.000401667	0.000755137	0.00184167	0.00133433	0.00355	0.00145699
66	0.00161167	0.000929287	-0.000904167	0.000869229	0.00296875	0.00214545
67	-0.000456667	0.000909981	0.00272	0.000814686	0.00111875	0.00220547
68	-6.33333e-05	0.000427449	0.00091	0.00115295	0.0020375	0.000682329
69	-0.000948333	0.000787733	0.00069	0.000532013	0.0026625	0.000769097
70	-0.00029	0.000713556	0.00148	0.00128251	0.0029375	0.00238855
71	0.000753333	0.000965936	0.000735	0.000571106	-0.00081875	0.00142928
72	-0.00181833	0.00101318	-0.00013	0.000958462	0.00323333	0.0028579
73	-0.0003	0.00113276	0.002515	0.000773248	0.001175	0.00158173
74	0.00148542	0.00114184	0.001355	0.0009611	0.00290833	0.000496306
75	-0.00110625	0.0012744	0.00118	0.000709331	0.00325	0.00140498
76	-0.000139583	0.00117971	0.00132	0.000884357	-0.00150833	0.00134275
77	-0.000972917	0.000740514	0.00126	0.00133647	0.00385	0.00139426
78	0.00225556	0.000609841	0.00076	0.00104483	0.0034	0.000764989
79	-0.00112222	0.000776691	0.001835	0.00148304	0.000291667	0.00250205
80	0.000205556	0.00107249	0.000833333	0.0016956	0.000466667	0.000920296
81	-0.000761111	0.0006137	0.00244167	0.00161969	0.00219167	0.000327978
82	-0.000627778	0.000959846	5e-05	0.00160935	0.0007	0.00124758
83	0.001625	0.00125716	0.000458333	0.00102737	0.00251667	5.06897e-05
84	0.000225	0.0010501	0.00175833	0.00060421	-0.000858333	0.00170821
85	-0.000944444	0.000414113	0.00244167	0.000529413	0.00495	0.00132075
86	0.00136667	0.00185722	0.000225	0.000137689	0.000308333	0.00152782
87	-0.00103333	0.000916263	0.000966667	0.00106969	5e-05	0.0026054
88	-0.000527778	0.000845171	0.000691667	0.00133731	0.00166667	0.00123468
89	-0.000719444	0.000826224	0.000825	0.00187016	0.000558333	0.000791798
90	0.00208056	0.000774303	0.00290833	0.00151082	0.000683333	0.0013568
91	7.5e-05	0.00105966	-0.00176667	0.00206888	0.000533333	0.000476387
92	-0.000136111	0.000734411	0.00209167	0.00109984	0.00280833	0.00224445
93	0.000838889	0.00245374	0.000858333	0.00112586	0.000408333	0.000349205
94	-0.000161111	0.00208165	-0.00111667	0.001694	-0.000183333	0.000796128
95	-0.00172778	0.00140853	0.00193333	0.00142605	-0.000791667	0.00156846
96	0.000172222	0.00162119	0.001325	0.00132814	0.00251667	0.00147312
97	0.00306111	0.0011936	9.16667e-05	0.00098714	0.002475	0.00176121
98	-0.00132222	0.000401396	0.000216667	0.000872775	4.16667e-05	0.000559824
99	0.000141667	0.000974406	0.002475	0.000797392	0.00309167	0.00341715
100	-0.00194444	0.000613474	0.00110833	0.00144116	0.0042	0.001675

## Sheet: 3d
	Fraction of Tuned Pixels
Naive	0.1637
	0.0648
	0.3583
	0.7502
	0.276
Brief	0.8667
	0.93
	0.839
	0.8753
Extended	0.8934
	0.9914
	0.864
	0.9836
	0.9663

## Sheet: 3e
Distance	Naive Mean	Naive SEM	Brief Mean	Brief SEM	Extended Mean	Extended SEM
0.1	0.775651	0.0832129	0.868391	0.00768151	0.644	0.0878
0.2	0.736685	0.0918807	0.78502	0.00841773	0.543	0.0985
0.3	0.702809	0.0971342	0.708035	0.00881085	0.442	0.107
0.4	0.68477	0.0980403	0.67595	0.012274	0.388	0.109
0.5	0.670409	0.0976035	0.672136	0.0173618	0.361	0.108
0.6	0.659175	0.0971958	0.683709	0.0184586	0.357	0.106
0.7	0.647303	0.0971372	0.694754	0.0165467	0.361	0.105
0.8	0.632625	0.0982908	0.700753	0.0128811	0.368	0.105
0.9	0.619486	0.0976621	0.701905	0.0103001	0.373	0.106
1	0.602641	0.0975418	0.702254	0.0102294	0.38	0.108
1.1	0.582298	0.0990885	0.699356	0.0107385	0.385	0.112
1.2	0.567816	0.0976312	0.694239	0.0121229	0.387	0.117
1.3	0.554651	0.0982477	0.68765	0.0139219	0.388	0.118
1.4	0.556696	0.0934867	0.681504	0.0147542	0.385	0.12
1.5	0.565586	0.090109	0.678015	0.0131864	0.375	0.12

## Sheet: 3g
	Cellular Pairwise Response Correlation
	Short Range	Long Range
Naive	0.2543	0.1654
	0.6047	0.5272
	0.4559	0.2507
	0.8153	0.7139
	0.4889	0.7139
	0.3306	0.1717
	0.4891	0.3105
Brief	0.4484	0.0199
	0.4418	-0.0115
	0.3067	0.1301
	0.4434	0.0518
	0.5595	-0.039
	0.4067	0.0752
Extended	0.4555	0.2139
	0.2465	0.0548
	0.3263	0.1247
	0.2528	0.1145
	0.2264	0.0517

[truncated: 24 more sheets: 4e, 4f, 4g, 4h, 5b, 5c, 5d, 5f, SF1a, SF1b, SF2a, SF2b, SF2c, SF2d, SF2e, SF2f, SF2g, SF2h, SF2i, SF2j …]
